# Supplementary material for: Genome-wide association study and pathway analysis identify NTRK2 as a novel candidate gene for litter size in sheep
Source: PLoS One. 2021 Jan 22;16(1):e0244408. doi: 10.1371/journal.pone.0244408 (PMC7822323; doi:10.1371/journal.pone.0244408)
Supplement: S1 Table — GO terms significantly (P ≤ 0.05) enriched using genes associated with litter size in Baluchi sheep. (XLSX) [file pone.0244408.s001.xlsx]

## Sheet: GO Enrichment Result
ONTOLOGY	ID	Description	GeneRatio	BgRatio	pvalue	p.adjust	qvalue	geneID	Count
MF	GO:0016773	phosphotransferase activity, alcohol group as acceptor	30/334	166/4051	2.43699e-05	0.0628744	0.0628487	FGGY/LOC101120030/PKN2/GSK3B/PDXK/NTRK2/PTK2B/CDK14/DGKB/CAMK2D/PDGFRA/STK32B/ADCK1/FRK/CDK19/MAP3K7/PAN3/CDK12/AKT3/FAM20B/PAK5/AURKA/PLK4/KSR2/LOC101115658/CHEK1/PRKG1/FGFR2/ADK/NRK	30
MF	GO:0016301	kinase activity	31/334	182/4051	5.91081e-05	0.0762494	0.0762183	FGGY/LOC101120030/AK5/PKN2/GSK3B/PDXK/NTRK2/PTK2B/CDK14/DGKB/CAMK2D/PDGFRA/STK32B/ADCK1/FRK/CDK19/MAP3K7/PAN3/CDK12/AKT3/PAK5/AURKA/PLK4/KSR2/AK7/LOC101115658/CHEK1/PRKG1/FGFR2/ADK/NRK	31
CC	GO:0031594	neuromuscular junction	6/334	11/4051	9.7221e-05	0.08361	0.0835759	APP/DLG1/TRIP4/SLC8A3/LAMA4/UTRN	6
MF	GO:0004672	protein kinase activity	25/334	141/4051	0.000163024	0.0898436	0.0898069	LOC101120030/PKN2/GSK3B/NTRK2/PTK2B/CDK14/CAMK2D/PDGFRA/STK32B/ADCK1/FRK/CDK19/MAP3K7/PAN3/CDK12/AKT3/PAK5/AURKA/PLK4/KSR2/LOC101115658/CHEK1/PRKG1/FGFR2/NRK	25
MF	GO:0016772	transferase activity, transferring phosphorus-containing groups	33/334	210/4051	0.000174115	0.0898436	0.0898069	FGGY/LOC101120030/AK5/PKN2/POLR3C/GSK3B/PDXK/NTRK2/PTK2B/CDK14/DGKB/CAMK2D/PDGFRA/STK32B/ADCK1/FRK/CDK19/MAP3K7/PAN3/CDK12/AKT3/FAM20B/PAK5/AURKA/PLK4/KSR2/AK7/LOC101115658/CHEK1/PRKG1/FGFR2/ADK/NRK	33
MF	GO:0032559	adenyl ribonucleotide binding	46/334	339/4051	0.00034565	0.119351	0.119303	LOC101120030/AK5/PKN2/WARS2/GSK3B/ATP13A4/PDXK/ABCA1/NTRK2/PTK2B/CPS1/ABCA12/NAV3/ATP2B1/CDK14/DGKB/UBE2H/UBE2B/TMEM173/CAMK2D/SMARCAD1/PDGFRA/STK32B/DPH6/ADCK1/FRK/CDK19/MAP3K7/PAN3/CDK12/AKT3/ACBD6/PAK5/AURKA/LOC101120512/DYNC2H1/PLK4/KSR2/AK7/LOC101115658/CHEK1/PRKG1/FGFR2/DNAH3/UBE2E1/NRK	46
MF	GO:0008144	drug binding	50/334	378/4051	0.000350404	0.119351	0.119303	CTH/LOC101120030/AK5/PKN2/WARS2/NR1I2/GSK3B/ATP13A4/PDXK/ABCA1/NTRK2/PTK2B/CPS1/ABCA12/NAV3/ATP2B1/CDK14/DGKB/UBE2H/UBE2B/TMEM173/CAMK2D/SMARCAD1/PDGFRA/STK32B/METTL3/DPH6/PYGL/ADCK1/FRK/CDK19/MAP3K7/PAN3/CDK12/AKT3/PAK5/AURKA/DYNC2H1/CBLIF/PLK4/KSR2/AK7/LOC101115658/CHEK1/PRKG1/FGFR2/DNAH3/MTR/UBE2E1/NRK	50
MF	GO:0030554	adenyl nucleotide binding	46/334	340/4051	0.000370082	0.119351	0.119303	LOC101120030/AK5/PKN2/WARS2/GSK3B/ATP13A4/PDXK/ABCA1/NTRK2/PTK2B/CPS1/ABCA12/NAV3/ATP2B1/CDK14/DGKB/UBE2H/UBE2B/TMEM173/CAMK2D/SMARCAD1/PDGFRA/STK32B/DPH6/ADCK1/FRK/CDK19/MAP3K7/PAN3/CDK12/AKT3/ACBD6/PAK5/AURKA/LOC101120512/DYNC2H1/PLK4/KSR2/AK7/LOC101115658/CHEK1/PRKG1/FGFR2/DNAH3/UBE2E1/NRK	46
BP	GO:0021545	cranial nerve development	5/334	10/4051	0.000658514	0.188774	0.188697	ADARB1/SEMA3A/SLITRK6/SLC1A3/TFAP2A	5
BP	GO:0007399	nervous system development	40/334	296/4051	0.000940308	0.224812	0.22472	NFIA/WLS/RPE65/BCL10/APP/NEPRO/GSK3B/DLG1/ADARB1/BRINP1/PLPPR1/PTK2B/IL33/B3GNT2/VIT/ADD2/NAV3/SEMA3A/SEMA3C/RELN/FSTL4/CTNNA1/RBPJ/ZNF609/SLC8A3/ADGRG6/PDS5B/SLITRK6/AKT3/DYNC2H1/MTMR2/SLC1A3/SCLT1/SRRM4/CSPG4/LOC101115658/LOC101112093/TFAP2A/LRRTM3/RARB	40
MF	GO:0097367	carbohydrate derivative binding	57/334	465/4051	0.000958501	0.224812	0.22472	LOC101120030/AK5/PKN2/WARS2/PGLYRP4/LOC101121908/APP/GSK3B/OPA1/ATP13A4/PDXK/ABCA1/NTRK2/PTK2B/TNFAIP6/CPS1/ABCA12/VIT/NAV3/ATP2B1/CDK14/DGKB/UBE2H/UBE2B/TMEM173/CAMK2D/SMARCAD1/PDGFRA/STK32B/DPH6/ADCK1/FRK/CDK19/MAP3K7/PAN3/CDK12/AKT3/ACBD6/PAK5/HAO1/AURKA/LOC101120512/DYNC2H1/LYVE1/PLK4/KSR2/AK7/LOC101115658/CHEK1/ATL3/PRKG1/FGFR2/DNAH3/RAB4A/NKIRAS1/UBE2E1/NRK	57
MF	GO:0005524	ATP binding	43/334	330/4051	0.00128832	0.276988	0.276875	LOC101120030/AK5/PKN2/WARS2/GSK3B/ATP13A4/PDXK/ABCA1/NTRK2/PTK2B/CPS1/ABCA12/NAV3/ATP2B1/CDK14/DGKB/UBE2H/UBE2B/CAMK2D/SMARCAD1/PDGFRA/STK32B/DPH6/ADCK1/FRK/CDK19/MAP3K7/PAN3/CDK12/AKT3/PAK5/AURKA/DYNC2H1/PLK4/KSR2/AK7/LOC101115658/CHEK1/PRKG1/FGFR2/DNAH3/UBE2E1/NRK	43
BP	GO:0044262	cellular carbohydrate metabolic process	10/334	41/4051	0.0014011	0.278065	0.277951	GSK3B/TFF3/PTK2B/B3GNT2/SLC35B4/NDST3/PYGL/PHKB/MTMR2/NLN	10
BP	GO:0042133	neurotransmitter metabolic process	7/334	23/4051	0.00187008	0.321654	0.321523	DPYD/PTX3/PTK2B/CPS1/IFNG/RNF180/SLC1A3	7
MF	GO:0099106	ion channel regulator activity	7/334	23/4051	0.00187008	0.321654	0.321523	DLG1/KCNAB1/LOC101110160/LOC101110160/TNNI3/STIM1/PRKG1	7
MF	GO:0000166	nucleotide binding	55/334	461/4051	0.00225131	0.333592	0.333456	LOC101120030/AK5/PKN2/WARS2/GSK3B/OPA1/ATP13A4/KCNAB1/PDXK/ABCA1/NTRK2/PTK2B/ALDH1A1/LOC101102548/CPS1/ABCA12/NAV3/ATP2B1/CDK14/DGKB/UBE2H/UBE2B/TMEM173/CAMK2D/SMARCAD1/PDGFRA/STK32B/DPH6/PYGL/ADCK1/FRK/CDK19/MAP3K7/PAN3/CDK12/AKT3/ACBD6/PAK5/HAO1/AURKA/LOC101120512/DYNC2H1/PLK4/KSR2/AK7/LOC101115658/CHEK1/ATL3/PRKG1/FGFR2/DNAH3/RAB4A/NKIRAS1/UBE2E1/NRK	55
MF	GO:1901265	nucleoside phosphate binding	55/334	461/4051	0.00225131	0.333592	0.333456	LOC101120030/AK5/PKN2/WARS2/GSK3B/OPA1/ATP13A4/KCNAB1/PDXK/ABCA1/NTRK2/PTK2B/ALDH1A1/LOC101102548/CPS1/ABCA12/NAV3/ATP2B1/CDK14/DGKB/UBE2H/UBE2B/TMEM173/CAMK2D/SMARCAD1/PDGFRA/STK32B/DPH6/PYGL/ADCK1/FRK/CDK19/MAP3K7/PAN3/CDK12/AKT3/ACBD6/PAK5/HAO1/AURKA/LOC101120512/DYNC2H1/PLK4/KSR2/AK7/LOC101115658/CHEK1/ATL3/PRKG1/FGFR2/DNAH3/RAB4A/NKIRAS1/UBE2E1/NRK	55
MF	GO:0032553	ribonucleotide binding	51/334	421/4051	0.00237641	0.333592	0.333456	LOC101120030/AK5/PKN2/WARS2/GSK3B/OPA1/ATP13A4/PDXK/ABCA1/NTRK2/PTK2B/CPS1/ABCA12/NAV3/ATP2B1/CDK14/DGKB/UBE2H/UBE2B/TMEM173/CAMK2D/SMARCAD1/PDGFRA/STK32B/DPH6/ADCK1/FRK/CDK19/MAP3K7/PAN3/CDK12/AKT3/ACBD6/PAK5/HAO1/AURKA/LOC101120512/DYNC2H1/PLK4/KSR2/AK7/LOC101115658/CHEK1/ATL3/PRKG1/FGFR2/DNAH3/RAB4A/NKIRAS1/UBE2E1/NRK	51
BP	GO:0007229	integrin-mediated signaling pathway	7/334	24/4051	0.00245669	0.333592	0.333456	VAV3/PTK2B/ITGAV/ITGB6/CIB4/CTNNA1/ITGAL	7
MF	GO:0032555	purine ribonucleotide binding	50/334	417/4051	0.00326698	0.356653	0.356508	LOC101120030/AK5/PKN2/WARS2/GSK3B/OPA1/ATP13A4/PDXK/ABCA1/NTRK2/PTK2B/CPS1/ABCA12/NAV3/ATP2B1/CDK14/DGKB/UBE2H/UBE2B/TMEM173/CAMK2D/SMARCAD1/PDGFRA/STK32B/DPH6/ADCK1/FRK/CDK19/MAP3K7/PAN3/CDK12/AKT3/ACBD6/PAK5/AURKA/LOC101120512/DYNC2H1/PLK4/KSR2/AK7/LOC101115658/CHEK1/ATL3/PRKG1/FGFR2/DNAH3/RAB4A/NKIRAS1/UBE2E1/NRK	50
MF	GO:0017076	purine nucleotide binding	50/334	418/4051	0.00343482	0.356653	0.356508	LOC101120030/AK5/PKN2/WARS2/GSK3B/OPA1/ATP13A4/PDXK/ABCA1/NTRK2/PTK2B/CPS1/ABCA12/NAV3/ATP2B1/CDK14/DGKB/UBE2H/UBE2B/TMEM173/CAMK2D/SMARCAD1/PDGFRA/STK32B/DPH6/ADCK1/FRK/CDK19/MAP3K7/PAN3/CDK12/AKT3/ACBD6/PAK5/AURKA/LOC101120512/DYNC2H1/PLK4/KSR2/AK7/LOC101115658/CHEK1/ATL3/PRKG1/FGFR2/DNAH3/RAB4A/NKIRAS1/UBE2E1/NRK	50
BP	GO:0050804	modulation of chemical synaptic transmission	10/334	46/4051	0.00351556	0.356653	0.356508	APP/GSK3B/DGKB/S1PR2/SNCAIP/PAIP2/UNC13C/SLC8A3/SLC1A3/NETO1	10
BP	GO:0099177	regulation of trans-synaptic signaling	10/334	46/4051	0.00351556	0.356653	0.356508	APP/GSK3B/DGKB/S1PR2/SNCAIP/PAIP2/UNC13C/SLC8A3/SLC1A3/NETO1	10
BP	GO:0007268	chemical synaptic transmission	13/334	69/4051	0.0035692	0.356653	0.356508	APP/GSK3B/ADARB1/PNOC/DGKB/S1PR2/SNCAIP/PAIP2/UNC13C/SLC8A3/CDH8/SLC1A3/NETO1	13
BP	GO:0098916	anterograde trans-synaptic signaling	13/334	69/4051	0.0035692	0.356653	0.356508	APP/GSK3B/ADARB1/PNOC/DGKB/S1PR2/SNCAIP/PAIP2/UNC13C/SLC8A3/CDH8/SLC1A3/NETO1	13
BP	GO:0022610	biological adhesion	27/334	193/4051	0.00396455	0.356653	0.356508	BCL10/VAV3/GSK3B/DLG1/LRRC15/KNG1/PTK2B/ITGAV/ITGB6/TNFAIP6/VIT/ADD2/IFNG/CAV1/CTNNA1/EMCN/LAMA4/UTRN/CDH8/UBASH3B/LYVE1/CDH18/LOC101112093/CARMIL1/PRKG1/ITGAL/PCDH11X	27
MF	GO:0016740	transferase activity	55/334	473/4051	0.00400419	0.356653	0.356508	FGGY/LOC101120030/AK5/PKN2/POLR3C/LOC101114404/GSK3B/XXYLT1/PDXK/PRMT2/NTRK2/PTK2B/LOC101123268/ZDHHC21/B3GNT2/CHST10/LARGE1/CDK14/DGKB/UBE2H/PARP12/UBE2B/NDST3/CAMK2D/PDGFRA/STK32B/METTL3/PYGL/ADCK1/FRK/CDK19/MAP3K7/NSMCE2/PAN3/CDK12/AKT3/FAM20B/PAK5/AURKA/RNF180/PARP8/PLK4/KSR2/HECTD1/AK7/LOC101115658/GSTA1-1/F13A1/CHEK1/PRKG1/FGFR2/MTR/ADK/UBE2E1/NRK	55
MF	GO:0017048	Rho GTPase binding	7/334	26/4051	0.00404408	0.356653	0.356508	PKN2/VAV3/ITSN1/RTKN/FGD4/CDC42SE2/NCF2	7
BP	GO:0099537	trans-synaptic signaling	13/334	70/4051	0.00406557	0.356653	0.356508	APP/GSK3B/ADARB1/PNOC/DGKB/S1PR2/SNCAIP/PAIP2/UNC13C/SLC8A3/CDH8/SLC1A3/NETO1	13
BP	GO:0001505	regulation of neurotransmitter levels	10/334	47/4051	0.00414713	0.356653	0.356508	DPYD/GSK3B/PTX3/PTK2B/CPS1/IFNG/SNCAIP/UNC13C/RNF180/SLC1A3	10
MF	GO:0031267	small GTPase binding	12/334	63/4051	0.00459981	0.372192	0.37204	PKN2/VAV3/ITSN1/ABCA1/XPO7/RTKN/FGD4/CDC42SE2/DMXL2/NCF2/IPO7/AP3M1	12
BP	GO:0099536	synaptic signaling	13/334	71/4051	0.00461633	0.372192	0.37204	APP/GSK3B/ADARB1/PNOC/DGKB/S1PR2/SNCAIP/PAIP2/UNC13C/SLC8A3/CDH8/SLC1A3/NETO1	13
BP	GO:0022008	neurogenesis	28/334	208/4051	0.00583437	0.449421	0.449238	RPE65/APP/NEPRO/GSK3B/ADARB1/BRINP1/PTK2B/IL33/B3GNT2/NAV3/SEMA3A/SEMA3C/RELN/FSTL4/CTNNA1/RBPJ/ZNF609/SLC8A3/ADGRG6/SLITRK6/DYNC2H1/MTMR2/SLC1A3/SCLT1/CSPG4/LOC101115658/LOC101112093/RARB	28
BP	GO:1901615	organic hydroxy compound metabolic process	11/334	57/4051	0.0059226	0.449421	0.449238	APP/PDXK/ABCA1/EPHX2/PTK2B/ALDH1A1/SRD5A2/IFNG/SNCAIP/MTMR2/RNF180	11
BP	GO:0031334	positive regulation of protein complex assembly	9/334	42/4051	0.00612525	0.451518	0.451334	GSK3B/DLG1/PTK2B/NAV3/CNOT2/IFNG/PAN3/FCHSD2/CARMIL1	9
BP	GO:0005975	carbohydrate metabolic process	16/334	100/4051	0.00702793	0.499268	0.499064	FGGY/GSK3B/TFF3/PTK2B/PGM5/B3GNT2/CHST10/SLC35B4/NDST3/PYGL/PGM3/PHKB/MTMR2/NLN/SIAE/SLC3A2	16
BP	GO:0007155	cell adhesion	26/334	192/4051	0.00720616	0.499268	0.499064	BCL10/VAV3/GSK3B/DLG1/KNG1/PTK2B/ITGAV/ITGB6/TNFAIP6/VIT/ADD2/IFNG/CAV1/CTNNA1/EMCN/LAMA4/UTRN/CDH8/UBASH3B/LYVE1/CDH18/LOC101112093/CARMIL1/PRKG1/ITGAL/PCDH11X	26
BP	GO:0021675	nerve development	5/334	16/4051	0.00754083	0.499268	0.499064	ADARB1/SEMA3A/SLITRK6/SLC1A3/TFAP2A	5
CC	GO:0005794	Golgi apparatus	26/334	193/4051	0.00771084	0.499268	0.499064	WLS/APP/DLG1/SPATA16/ABCA1/MLANA/ZDHHC21/GOLGA1/B3GNT2/CHST10/CEP83/LARGE1/CCDC91/CAV1/SLC35B4/CTNNA1/TMEM173/SEC24D/CLVS1/FNDC3A/FAM20B/SEC23B/ENTPD6/COMMD9/VTI1A/SEC24C	26
MF	GO:0016247	channel regulator activity	7/334	29/4051	0.00774059	0.499268	0.499064	DLG1/KCNAB1/LOC101110160/LOC101110160/TNNI3/STIM1/PRKG1	7
MF	GO:0004674	protein serine/threonine kinase activity	14/334	84/4051	0.00794469	0.499934	0.49973	PKN2/GSK3B/CDK14/CAMK2D/STK32B/CDK19/MAP3K7/CDK12/AKT3/PAK5/AURKA/PLK4/CHEK1/PRKG1	14
MF	GO:0035639	purine ribonucleoside triphosphate binding	47/334	407/4051	0.00891329	0.547531	0.547307	LOC101120030/AK5/PKN2/WARS2/GSK3B/OPA1/ATP13A4/PDXK/ABCA1/NTRK2/PTK2B/CPS1/ABCA12/NAV3/ATP2B1/CDK14/DGKB/UBE2H/UBE2B/CAMK2D/SMARCAD1/PDGFRA/STK32B/DPH6/ADCK1/FRK/CDK19/MAP3K7/PAN3/CDK12/AKT3/PAK5/AURKA/DYNC2H1/PLK4/KSR2/AK7/LOC101115658/CHEK1/ATL3/PRKG1/FGFR2/DNAH3/RAB4A/NKIRAS1/UBE2E1/NRK	47
CC	GO:0035861	site of double-strand break	4/334	11/4051	0.00939197	0.563518	0.563288	HELB/SMARCAD1/SHLD1/MRE11	4
MF	GO:0017016	Ras GTPase binding	11/334	61/4051	0.00997356	0.571908	0.571674	PKN2/VAV3/ITSN1/XPO7/RTKN/FGD4/CDC42SE2/DMXL2/NCF2/IPO7/AP3M1	11
BP	GO:0071695	anatomical structure maturation	5/334	17/4051	0.00997513	0.571908	0.571674	APP/RFX3/TFCP2L1/RBPJ/SCLT1	5
BP	GO:0044839	cell cycle G2/M phase transition	6/334	24/4051	0.0112796	0.632639	0.632381	APP/BABAM2/CDK14/KCNH5/MRE11/CHEK1	6
CC	GO:0045202	synapse	19/334	133/4051	0.0118472	0.650337	0.650072	APP/GSK3B/DLG1/ADD2/ATP2B1/DGKB/TRIP4/UNC13C/DMXL2/SLC8A3/LAMA4/GRIK2/UTRN/PAK5/CDH8/GRIA2/SYNPR/SLC3A2/LRRTM3	19
CC	GO:0030117	membrane coat	5/334	18/4051	0.0128988	0.652529	0.652263	GTF2A1L/SEC24D/SEC23B/SEC24C/AP3M1	5
BP	GO:0042136	neurotransmitter biosynthetic process	5/334	18/4051	0.0128988	0.652529	0.652263	DPYD/PTX3/PTK2B/IFNG/SLC1A3	5
BP	GO:0044264	cellular polysaccharide metabolic process	5/334	18/4051	0.0128988	0.652529	0.652263	GSK3B/B3GNT2/NDST3/PYGL/PHKB	5
CC	GO:0048475	coated membrane	5/334	18/4051	0.0128988	0.652529	0.652263	GTF2A1L/SEC24D/SEC23B/SEC24C/AP3M1	5
BP	GO:0050806	positive regulation of synaptic transmission	4/334	12/4051	0.0131872	0.65429	0.654023	APP/PAIP2/SLC8A3/SLC1A3	4
BP	GO:0051241	negative regulation of multicellular organismal process	25/334	192/4051	0.013509	0.657607	0.657338	IL23R/LOC101121908/APP/NEPRO/KNG1/BRINP1/PTK2B/IL33/NAV3/IFNG/SEMA3A/S1PR2/FSTL4/CTNNA1/LNPEP/RBPJ/LAMA4/CNMD/MTMR2/UBASH3B/MINAR1/LOC101112093/PRL/PRKG1/RARB	25
MF	GO:0019901	protein kinase binding	13/334	81/4051	0.014095	0.66203	0.661759	BCL10/GSK3B/DLG1/ADD2/TMEM173/TRIP4/CEP152/MAP3K7/UTRN/LOC101108840/CDK12/TNNI3/CSPG4	13
BP	GO:0050877	nervous system process	18/334	126/4051	0.014113	0.66203	0.661759	RPE65/COL11A1/APP/KCNAB1/ADARB1/BRINP1/B3GNT2/S1PR2/PAIP2/SLC8A3/SLITRK6/PAK5/TNNI3/MTMR2/SLC1A3/SRRM4/RIPOR2/TFAP2A	18
BP	GO:0048167	regulation of synaptic plasticity	5/334	19/4051	0.0163512	0.753325	0.753017	APP/PAIP2/UNC13C/SLC8A3/NETO1	5
CC	GO:0044450	microtubule organizing center part	6/334	26/4051	0.0167773	0.754297	0.753989	SSX2IP/ODF2L/CEP83/CEP152/SCLT1/PLK4	6
BP	GO:0030838	positive regulation of actin filament polymerization	4/334	13/4051	0.0178342	0.754297	0.753989	DLG1/PTK2B/FCHSD2/CARMIL1	4
BP	GO:0046209	nitric oxide metabolic process	4/334	13/4051	0.0178342	0.754297	0.753989	PTX3/PTK2B/CPS1/IFNG	4
CC	GO:0090734	site of DNA damage	4/334	13/4051	0.0178342	0.754297	0.753989	HELB/SMARCAD1/SHLD1/MRE11	4
BP	GO:2001057	reactive nitrogen species metabolic process	4/334	13/4051	0.0178342	0.754297	0.753989	PTX3/PTK2B/CPS1/IFNG	4
BP	GO:0007266	Rho protein signal transduction	6/334	27/4051	0.0201189	0.796182	0.795857	VAV3/ITSN1/ABCA1/RTKN/FGD4/CDC42SE2	6
BP	GO:0000086	G2/M transition of mitotic cell cycle	5/334	20/4051	0.0203674	0.796182	0.795857	APP/CDK14/KCNH5/MRE11/CHEK1	5
BP	GO:0005976	polysaccharide metabolic process	5/334	20/4051	0.0203674	0.796182	0.795857	GSK3B/B3GNT2/NDST3/PYGL/PHKB	5
BP	GO:0032273	positive regulation of protein polymerization	5/334	20/4051	0.0203674	0.796182	0.795857	DLG1/PTK2B/NAV3/FCHSD2/CARMIL1	5
BP	GO:0055088	lipid homeostasis	5/334	20/4051	0.0203674	0.796182	0.795857	ABCA1/EPHX2/ABCA12/THADA/COMMD9	5
BP	GO:0007409	axonogenesis	8/334	43/4051	0.0221161	0.851634	0.851286	APP/ADARB1/B3GNT2/SEMA3A/SEMA3C/FSTL4/SLITRK6/LOC101112093	8
BP	GO:0035272	exocrine system development	4/334	14/4051	0.0233815	0.874263	0.873906	WLS/TFCP2L1/SEMA3A/SEMA3C	4
BP	GO:2001257	regulation of cation channel activity	4/334	14/4051	0.0233815	0.874263	0.873906	DLG1/KCNAB1/STIM1/NETO1	4
BP	GO:0032535	regulation of cellular component size	9/334	52/4051	0.0243961	0.899172	0.898805	VAV3/DLG1/PTK2B/ADD2/SEMA3A/FSTL4/AKT3/FCHSD2/CARMIL1	9
CC	GO:0031984	organelle subcompartment	21/334	163/4051	0.0251463	0.902097	0.901728	WLS/RPE65/XXYLT1/SEC62/LOC101123268/MLANA/GOLGA1/B3GNT2/CHST10/CCDC91/CAV1/TMEM173/SEC24D/TMX1/SLC8A3/CLVS1/SEC23B/STIM1/RNF180/TMEM14A/SEC24C	21
BP	GO:0006066	alcohol metabolic process	7/334	36/4051	0.0251748	0.902097	0.901728	APP/ABCA1/EPHX2/PTK2B/ALDH1A1/IFNG/MTMR2	7
BP	GO:0051961	negative regulation of nervous system development	8/334	45/4051	0.0284877	0.914618	0.914245	APP/NEPRO/BRINP1/SEMA3A/FSTL4/CTNNA1/MTMR2/LOC101112093	8
BP	GO:0023051	regulation of signaling	51/334	479/4051	0.0286268	0.914618	0.914245	WLS/LOC101120030/SSX2IP/BCL10/VAV3/ITSN1/APP/LOC101114404/NEPRO/GSK3B/DLG1/PRMT2/ABCA1/PTK2B/RFX3/NR2C1/CNOT2/IFNG/FGD4/CDK14/DGKB/CAV1/CHN2/S1PR2/CDC42SE2/SNCAIP/FSTL4/UBE2B/CTNNA1/MZB1/PAIP2/RBPJ/UNC13C/SLC8A3/MAP3K7/CDK12/AKT3/PAK5/DYNC2H1/UBASH3B/CD180/SLC1A3/MINAR1/CSPG4/LOC101115658/TMEM14A/PRL/SHOC2/FGFR2/NETO1/TSPAN14	51
CC	GO:0098791	Golgi subcompartment	11/334	71/4051	0.0292066	0.914618	0.914245	WLS/MLANA/GOLGA1/B3GNT2/CHST10/CCDC91/CAV1/SEC24D/CLVS1/SEC23B/SEC24C	11
MF	GO:0004527	exonuclease activity	4/334	15/4051	0.0298645	0.914618	0.914245	XRN1/CNOT2/PAN3/MRE11	4
MF	GO:0030145	manganese ion binding	4/334	15/4051	0.0298645	0.914618	0.914245	XXYLT1/LARGE1/MRE11/XPNPEP1	4
MF	GO:0019899	enzyme binding	35/334	309/4051	0.0299012	0.914618	0.914245	BCL10/PKN2/VAV3/ITSN1/APP/GSK3B/DLG1/ABCA1/XPO7/DNAJC10/ADD2/RTKN/NR2C1/FGD4/CDC42SE2/SNCAIP/UBE2B/TMEM173/TRIP4/DMXL2/CEP152/MAP3K7/UTRN/LOC101108840/CDK12/NCF2/TNNI3/IPO7/RNF180/WDR70/CSPG4/SHOC2/CYB5A/AP3M1/TSPAN14	35
MF	GO:0051020	GTPase binding	12/334	81/4051	0.031973	0.914618	0.914245	PKN2/VAV3/ITSN1/ABCA1/XPO7/RTKN/FGD4/CDC42SE2/DMXL2/NCF2/IPO7/AP3M1	12
CC	GO:0044432	endoplasmic reticulum part	15/334	109/4051	0.032356	0.914618	0.914245	RPE65/XXYLT1/SEC62/LOC101123268/MLANA/DNAJC10/MZB1/TMEM173/TMX1/SLC8A3/SEC23B/STIM1/RNF180/ERP29/TMEM14A	15
BP	GO:0043902	positive regulation of multi-organism process	6/334	30/4051	0.0327716	0.914618	0.914245	PKN2/PGLYRP4/LOC101121908/ADARB1/IFNG/CD180	6
BP	GO:0050865	regulation of cell activation	13/334	91/4051	0.0341912	0.914618	0.914245	BCL10/VAV3/LOC101121908/APP/DLG1/IL33/IFNG/CAV1/MZB1/IKZF3/SHLD1/UBASH3B/PRKG1	13
BP	GO:0003008	system process	25/334	209/4051	0.0351355	0.914618	0.914245	GUCA2B/RPE65/LOC101120030/COL11A1/APP/DLG1/KCNAB1/ADARB1/BRINP1/CPS1/B3GNT2/SEMA3A/S1PR2/PAIP2/FABP2/SLC8A3/SLITRK6/PAK5/TNNI3/MTMR2/SLC1A3/SRRM4/RIPOR2/PRL/TFAP2A	25
BP	GO:0051056	regulation of small GTPase mediated signal transduction	8/334	47/4051	0.0360274	0.914618	0.914245	SSX2IP/VAV3/ITSN1/ABCA1/FGD4/CHN2/CDC42SE2/SHOC2	8
BP	GO:0061564	axon development	8/334	47/4051	0.0360274	0.914618	0.914245	APP/ADARB1/B3GNT2/SEMA3A/SEMA3C/FSTL4/SLITRK6/LOC101112093	8
BP	GO:0007411	axon guidance	5/334	23/4051	0.036079	0.914618	0.914245	APP/B3GNT2/SEMA3A/SEMA3C/LOC101112093	5
BP	GO:0035023	regulation of Rho protein signal transduction	5/334	23/4051	0.036079	0.914618	0.914245	VAV3/ITSN1/ABCA1/FGD4/CDC42SE2	5
BP	GO:0097485	neuron projection guidance	5/334	23/4051	0.036079	0.914618	0.914245	APP/B3GNT2/SEMA3A/SEMA3C/LOC101112093	5
CC	GO:0030054	cell junction	17/334	130/4051	0.0366467	0.914618	0.914245	NFIA/LOC101106044/PKN2/APP/DLG1/PTK2B/PGM5/ITGB6/CTNNA1/GRIK2/UTRN/SRP68/LOC101110160/LOC101110160/GRIA2/HEPACAM/NRAP	17
MF	GO:0016763	transferase activity, transferring pentosyl groups	4/334	16/4051	0.0373058	0.914618	0.914245	XXYLT1/LARGE1/PARP12/PARP8	4
BP	GO:0042737	drug catabolic process	4/334	16/4051	0.0373058	0.914618	0.914245	DPYD/NR1I2/PAH/XPNPEP1	4
BP	GO:0060415	muscle tissue morphogenesis	4/334	16/4051	0.0373058	0.914618	0.914245	COL11A1/ADARB1/RBPJ/TNNI3	4
BP	GO:0002263	cell activation involved in immune response	7/334	39/4051	0.0375452	0.914618	0.914245	LOC101121908/APP/PTK2B/IL33/IFNG/SHLD1/CD180	7
BP	GO:0046578	regulation of Ras protein signal transduction	7/334	39/4051	0.0375452	0.914618	0.914245	SSX2IP/VAV3/ITSN1/ABCA1/FGD4/CDC42SE2/SHOC2	7
BP	GO:0016051	carbohydrate biosynthetic process	6/334	31/4051	0.0379231	0.914618	0.914245	PTK2B/B3GNT2/CHST10/SLC35B4/NDST3/NLN	6
BP	GO:0021700	developmental maturation	6/334	31/4051	0.0379231	0.914618	0.914245	NFIA/APP/RFX3/TFCP2L1/RBPJ/SCLT1	6
BP	GO:1902905	positive regulation of supramolecular fiber organization	6/334	31/4051	0.0379231	0.914618	0.914245	APP/DLG1/PTK2B/NAV3/FCHSD2/CARMIL1	6
BP	GO:0007166	cell surface receptor signaling pathway	38/334	347/4051	0.0385066	0.914618	0.914245	WLS/RPE65/BCL10/VAV3/APP/LOC101114404/NEPRO/NTRK2/PTK2B/IL33/ITGAV/ITGB6/SCTR/CIB4/IFNG/CDK14/SEMA3A/SEMA3C/CAV1/S1PR2/FSTL4/UBE2B/CTNNA1/MZB1/LNPEP/RBPJ/ADAM10/PHIP/ADGRG6/LOC101108840/PAK5/DYNC2H1/UBASH3B/CD180/CSPG4/NETO1/ITGAL/TSPAN14	38
MF	GO:0019900	kinase binding	13/334	93/4051	0.03991	0.914618	0.914245	BCL10/GSK3B/DLG1/ADD2/TMEM173/TRIP4/CEP152/MAP3K7/UTRN/LOC101108840/CDK12/TNNI3/CSPG4	13
BP	GO:0040011	locomotion	30/334	264/4051	0.0411151	0.914618	0.914245	SSX2IP/PKN2/VAV3/APP/LRRC15/ADARB1/PTK2B/RFX3/IL33/DRC1/B3GNT2/ADD2/NAV3/IFNG/SEMA3A/SEMA3C/RELN/UBE2B/CTNNA1/PDGFRA/ZNF609/LAMA4/PDS5B/AKT3/IL16/CSPG4/LOC101115658/LOC101112093/CARMIL1/PRKG1	30
BP	GO:0030833	regulation of actin filament polymerization	5/334	24/4051	0.0426052	0.914618	0.914245	DLG1/PTK2B/ADD2/FCHSD2/CARMIL1	5
MF	GO:0005246	calcium channel regulator activity	3/334	10/4051	0.0430814	0.914618	0.914245	TNNI3/STIM1/PRKG1	3
CC	GO:0005913	cell-cell adherens junction	3/334	10/4051	0.0430814	0.914618	0.914245	PGM5/CTNNA1/NRAP	3
BP	GO:0006900	vesicle budding from membrane	3/334	10/4051	0.0430814	0.914618	0.914245	SEC24D/SEC23B/SEC24C	3
BP	GO:0030195	negative regulation of blood coagulation	3/334	10/4051	0.0430814	0.914618	0.914245	KNG1/UBASH3B/PRKG1	3
BP	GO:0045428	regulation of nitric oxide biosynthetic process	3/334	10/4051	0.0430814	0.914618	0.914245	PTX3/PTK2B/IFNG	3
BP	GO:1900047	negative regulation of hemostasis	3/334	10/4051	0.0430814	0.914618	0.914245	KNG1/UBASH3B/PRKG1	3
BP	GO:0048870	cell motility	27/334	234/4051	0.0434864	0.914618	0.914245	SSX2IP/PKN2/VAV3/APP/LRRC15/ADARB1/PTK2B/RFX3/IL33/DRC1/ADD2/NAV3/IFNG/SEMA3A/SEMA3C/RELN/UBE2B/CTNNA1/ZNF609/LAMA4/PDS5B/AKT3/IL16/CSPG4/LOC101115658/CARMIL1/PRKG1	27
BP	GO:0051674	localization of cell	27/334	234/4051	0.0434864	0.914618	0.914245	SSX2IP/PKN2/VAV3/APP/LRRC15/ADARB1/PTK2B/RFX3/IL33/DRC1/ADD2/NAV3/IFNG/SEMA3A/SEMA3C/RELN/UBE2B/CTNNA1/ZNF609/LAMA4/PDS5B/AKT3/IL16/CSPG4/LOC101115658/CARMIL1/PRKG1	27
BP	GO:0007267	cell-cell signaling	20/334	163/4051	0.0446785	0.914618	0.914245	WLS/APP/GSK3B/ADARB1/RFX3/PNOC/IFNG/CDK14/DGKB/S1PR2/SNCAIP/UBE2B/PAIP2/RBPJ/UNC13C/SLC8A3/CDH8/SLC1A3/PRL/NETO1	20
CC	GO:0044431	Golgi apparatus part	11/334	76/4051	0.0452874	0.914618	0.914245	WLS/MLANA/GOLGA1/B3GNT2/CHST10/CCDC91/CAV1/SEC24D/CLVS1/SEC23B/SEC24C	11
BP	GO:0006928	movement of cell or subcellular component	33/334	298/4051	0.0454347	0.914618	0.914245	SSX2IP/PKN2/VAV3/APP/DLG1/LRRC15/ADARB1/PTK2B/RFX3/IL33/DRC1/B3GNT2/ADD2/NAV3/IFNG/SEMA3A/SEMA3C/RELN/UBE2B/CTNNA1/ZNF609/LAMA4/PDS5B/AKT3/DYNC2H1/IL16/CSPG4/LOC101115658/LOC101112093/CARMIL1/PRKG1/DNAH3/AP3M1	33
BP	GO:0051239	regulation of multicellular organismal process	48/334	460/4051	0.0454966	0.914618	0.914245	IL23R/LOC101120030/BCL10/POLR3C/LOC101121908/APP/NEPRO/DLG1/KNG1/BRINP1/PTK2B/EBF2/RFX3/IL33/ITGB6/NAV3/CNOT2/IFNG/SEMA3A/SEMA3C/S1PR2/FSTL4/CTNNA1/TMEM173/LNPEP/RBPJ/ZNF609/SLC8A3/LAMA4/MAP3K7/CNMD/SLITRK6/IKZF3/AKT3/SHLD1/TNNI3/MTMR2/UBASH3B/NLN/RBM19/MINAR1/LOC101115658/LOC101112093/PRL/TFAP2A/PRKG1/LRRTM3/RARB	48
BP	GO:0030155	regulation of cell adhesion	15/334	114/4051	0.0457016	0.914618	0.914245	BCL10/VAV3/GSK3B/DLG1/KNG1/PTK2B/VIT/IFNG/CAV1/EMCN/LAMA4/UTRN/UBASH3B/CARMIL1/PRKG1	15
CC	GO:0005657	replication fork	4/334	17/4051	0.0457152	0.914618	0.914245	HELB/UBE2B/SMARCAD1/CHEK1	4
CC	GO:0005798	Golgi-associated vesicle	4/334	17/4051	0.0457152	0.914618	0.914245	APP/SEC24D/SEC23B/SEC24C	4
BP	GO:0007272	ensheathment of neurons	4/334	17/4051	0.0457152	0.914618	0.914245	DLG1/SLC8A3/ADGRG6/MTMR2	4
BP	GO:0008366	axon ensheathment	4/334	17/4051	0.0457152	0.914618	0.914245	DLG1/SLC8A3/ADGRG6/MTMR2	4
CC	GO:0031227	intrinsic component of endoplasmic reticulum membrane	4/334	17/4051	0.0457152	0.914618	0.914245	XXYLT1/SEC62/STIM1/RNF180	4
BP	GO:0042552	myelination	4/334	17/4051	0.0457152	0.914618	0.914245	DLG1/SLC8A3/ADGRG6/MTMR2	4
BP	GO:0043266	regulation of potassium ion transport	4/334	17/4051	0.0457152	0.914618	0.914245	DLG1/KCNAB1/PTK2B/NETO1	4
BP	GO:0050905	neuromuscular process	4/334	17/4051	0.0457152	0.914618	0.914245	APP/ADARB1/SLITRK6/SLC1A3	4
BP	GO:2000060	positive regulation of ubiquitin-dependent protein catabolic process	4/334	17/4051	0.0457152	0.914618	0.914245	GSK3B/PTK2B/IL33/RNF180	4
BP	GO:0043254	regulation of protein complex assembly	10/334	67/4051	0.0458595	0.914618	0.914245	GSK3B/DLG1/PTK2B/ADD2/NAV3/CNOT2/IFNG/PAN3/FCHSD2/CARMIL1	10
BP	GO:0010646	regulation of cell communication	49/334	472/4051	0.0470239	0.914618	0.914245	WLS/SSX2IP/BCL10/VAV3/ITSN1/APP/NEPRO/GSK3B/DLG1/PRMT2/ABCA1/PTK2B/RFX3/NR2C1/CNOT2/IFNG/FGD4/CDK14/DGKB/CAV1/CHN2/S1PR2/CDC42SE2/SNCAIP/FSTL4/UBE2B/CTNNA1/MZB1/PAIP2/RBPJ/UNC13C/SLC8A3/MAP3K7/CDK12/AKT3/PAK5/DYNC2H1/UBASH3B/CD180/SLC1A3/MINAR1/CSPG4/LOC101115658/TMEM14A/PRL/SHOC2/FGFR2/NETO1/TSPAN14	49
BP	GO:0050768	negative regulation of neurogenesis	7/334	41/4051	0.0476931	0.914618	0.914245	APP/NEPRO/BRINP1/SEMA3A/FSTL4/CTNNA1/LOC101112093	7
MF	GO:0000287	magnesium ion binding	6/334	33/4051	0.0497041	0.914618	0.914245	XXYLT1/EPHX2/PGM5/CIB4/PGM3/MAP3K7	6
BP	GO:0003206	cardiac chamber morphogenesis	6/334	33/4051	0.0497041	0.914618	0.914245	COL11A1/SEMA3C/RBPJ/ADGRG6/TNNI3/RARB	6
BP	GO:0032271	regulation of protein polymerization	6/334	33/4051	0.0497041	0.914618	0.914245	DLG1/PTK2B/ADD2/NAV3/FCHSD2/CARMIL1	6
BP	GO:0030041	actin filament polymerization	5/334	25/4051	0.0497968	0.914618	0.914245	DLG1/PTK2B/ADD2/FCHSD2/CARMIL1	5
