# Supplementary material for: Genome-wide association study and pathway analysis identify NTRK2 as a novel candidate gene for litter size in sheep
Source: PLoS One. 2021 Jan 22;16(1):e0244408. doi: 10.1371/journal.pone.0244408 (PMC7822323; doi:10.1371/journal.pone.0244408)
Supplement: S2 Table — KEGG pathways significantly (P ≤ 0.05) enriched using genes associated with litter size in Baluchi sheep. (XLSX) [file pone.0244408.s002.xlsx]

## Sheet: KEGG Enrichment Result
ID	Description	GeneRatio	BgRatio	pvalue	p.adjust	qvalue	geneID	Count
oas04020	Calcium signaling pathway	19/341	112/4303	0.00108383	0.196156	0.190047	PTK2B/GNA14/PDE1A/ATP2B1/PDE1C/CACNA1A/CAMK2D/PDGFRA/RYR3/SLC8A3/TRDN/ADCY8/ITPKB/PLCB1/PLCB4/PHKB/STIM1/HTR7/RYR2	19
oas04141	Protein processing in endoplasmic reticulum	17/341	97/4303	0.00135748	0.196156	0.190047	SEC62/SSR3/LOC101123268/DNAJC10/NFE2L2/SIL1/SEC24D/MAN1A1/MAP3K5/HSPH1/UBE4B/EDEM3/SEC23B/MBTPS1/ERP29/STT3A/SEC24C	17
oas04261	Adrenergic signaling in cardiomyocytes	15/341	97/4303	0.0086159	0.423004	0.409831	GNAI3/ATP2B1/CACNA2D1/CREB3L2/PPP2R2B/CAMK2D/SLC8A3/ADCY8/AKT3/PLCB1/PLCB4/TNNI3/PPP2R1B/CACNA2D3/RYR2	15
oas04913	Ovarian steroidogenesis	7/341	31/4303	0.00918432	0.423004	0.409831	LDLR/PLA2G4D/ADCY8/PGFS/LOC105614315/LOC101110434/HSD17B2	7
oas04071	Sphingolipid signaling pathway	13/341	82/4303	0.0114466	0.423004	0.409831	GNAI3/KNG1/CERS6/ROCK2/S1PR2/PPP2R2B/SGPP1/MAP3K5/AKT3/PLCB1/PLCB4/PPP2R1B/ABCC1	13
oas00590	Arachidonic acid metabolism	8/341	41/4303	0.0134916	0.423004	0.409831	EPHX2/LOC101113054/TBXAS1/HPGDS/PLA2G4D/PGFS/LOC105614315/LOC101110434	8
oas05143	African trypanosomiasis	5/341	19/4303	0.0139418	0.423004	0.409831	KNG1/IFNG/LAMA4/PLCB1/PLCB4	5
oas04725	Cholinergic synapse	11/341	67/4303	0.0150426	0.423004	0.409831	GNAI3/JAK2/CREB3L2/CACNA1A/CAMK2D/KCNQ5/KCNQ3/ADCY8/AKT3/PLCB1/PLCB4	11
oas05213	Endometrial cancer	8/341	42/4303	0.015553	0.423004	0.409831	GSK3B/CTNNA2/SOS1/CTNNA1/APC/POLK/FOXO3/AKT3	8
oas00140	Steroid hormone biosynthesis	6/341	27/4303	0.0168303	0.423004	0.409831	SRD5A2/LOC101105400/PGFS/LOC105614315/LOC101110434/HSD17B2	6
oas05412	Arrhythmogenic right ventricular cardiomyopathy (ARVC)	10/341	60/4303	0.0181102	0.423004	0.409831	ITGAV/ITGB6/CTNNA2/ITGA5/CACNA2D1/CTNNA1/SLC8A3/CACNA2D3/DSG2/RYR2	10
oas04022	cGMP-PKG signaling pathway	15/341	107/4303	0.0203729	0.423004	0.409831	GNAI3/KNG1/NPR2/ROCK2/ATP2B1/CREB3L2/SLC8A3/ADCY8/AKT3/PLCB1/PLCB4/PDE3B/MRVI1/PRKG1/KCNMA1	15
oas05017	Spinocerebellar ataxia	11/341	70/4303	0.0204806	0.423004	0.409831	DAB1/OPA1/SP1/RELN/CACNA1A/RBPJ/MAP3K5/AKT3/PLCB1/PLCB4/GRIA2	11
oas04977	Vitamin digestion and absorption	4/341	14/4303	0.0204916	0.423004	0.409831	LOC101113054/SLC23A1/CBLIF/ABCC1	4
oas04730	Long-term depression	8/341	45/4303	0.0230964	0.439007	0.425335	GNAI3/CACNA1A/PLA2G4D/PLCB1/PLCB4/PPP2R1B/GRIA2/PRKG1	8
oas05163	Human cytomegalovirus infection	16/341	119/4303	0.0243049	0.439007	0.425335	GNAI3/GSK3B/PTK2B/ITGAV/ROCK2/SOS1/SP1/CREB3L2/TMEM173/PDGFRA/ADCY8/AKT3/PLCB1/PLCB4/LOC101115486/RIPK1	16
oas02010	ABC transporters	7/341	38/4303	0.0273603	0.465126	0.450641	ABCC5/ABCG1/ABCA1/ABCA12/ABCC1/ABCC6/ABCB10	7
oas04728	Dopaminergic synapse	11/341	75/4303	0.032575	0.499816	0.48425	GNAI3/GSK3B/CREB3L2/CACNA1A/PPP2R2B/CAMK2D/AKT3/PLCB1/PLCB4/PPP2R1B/GRIA2	11
oas00790	Folate biosynthesis	4/341	16/4303	0.0328598	0.499816	0.48425	PAH/PGFS/LOC105614315/LOC101110434	4
oas04713	Circadian entrainment	9/341	58/4303	0.0369747	0.532099	0.515528	GNAI3/CAMK2D/RYR3/ADCY8/PLCB1/PLCB4/GRIA2/PRKG1/RYR2	9
oas04062	Chemokine signaling pathway	14/341	106/4303	0.0386646	0.532099	0.515528	VAV3/GNAI3/GSK3B/PTK2B/JAK2/ROCK2/SOS1/CXCL14/FOXO3/ADCY8/AKT3/PLCB1/PLCB4/PARD3	14
oas00270	Cysteine and methionine metabolism	6/341	33/4303	0.042241	0.554893	0.537612	CTH/GCLM/CDO1/DNMT3B/MTR/MAT1A	6
oas04934	Cushing syndrome	12/341	89/4303	0.0465289	0.571322	0.55353	GNAI3/GSK3B/WDR5B/SP1/CREB3L2/LDLR/CAMK2D/APC/ADCY8/PLCB1/PLCB4/FZD4	12
oas04072	Phospholipase D signaling pathway	13/341	100/4303	0.0504777	0.571322	0.55353	PTK2B/SOS1/DGKB/DGKI/PDGFRA/PLA2G4D/ADCY8/DGKE/AKT3/PLCB1/PLCB4/PTPN11/AGPAT5	13
oas04151	PI3K-Akt signaling pathway	21/341	213/4303	0.171853	0.697972	0.676236	PKN2/GSK3B/NTRK2/JAK2/ITGAV/ITGB6/SOS1/ITGA5/RELN/CREB3L2/EIF4E1B/PPP2R2B/PDGFRA/LAMA4/FOXO3/FLT1/AKT3/PPP2R1B/MAGI1/PRL/FGFR2	21
