# Supplementary material for: Genome-wide association study and pathway analysis identify NTRK2 as a novel candidate gene for litter size in sheep
Source: PLoS One. 2021 Jan 22;16(1):e0244408. doi: 10.1371/journal.pone.0244408 (PMC7822323; doi:10.1371/journal.pone.0244408)
Supplement: S3 Table — GWAS results for litter size in Baluchi sheep. (XLSX) [file pone.0244408.s003.xlsx]

## Sheet: GWAS Result
SNP	Chromosome	Position	Strand	A1	A2	N	effB	se_effB	chi2.1df	P1df	effAB	effBB	chi2.2df	P2df	Pc1df_GC
OAR25_761857.1	25	625101	+	G	A	84	-0.0492211	0.0111997	19.3146	1.10854e-05	-0.0529865	-0.0946277	19.4162	6.0788e-05	1.40906e-05
OAR10_4976585.1	10	6718174	+	G	A	84	0.0507324	0.0124773	16.5321	4.78324e-05	0.0673149	0.0650903	19.4848	5.87391e-05	5.88195e-05
OAR2_36125921.1	2	34836148	+	G	A	83	0.0682363	0.0168476	16.4043	5.11699e-05	0.0679657	0.138574	16.4054	0.00027391	6.28278e-05
OAR1_77610483.1	1	72454157	+	G	A	84	-0.0576524	0.0146616	15.4621	8.41753e-05	-0.0546096	-0.152298	15.7996	0.00037082	0.0001022
s32007.1	3	151927491	+	G	A	84	0.0610634	0.0158659	14.8126	0.000118737	0.0549235	0.17841	15.6268	0.000404282	0.00014305
OAR17_67336230.1	17	61778807	+	A	G	84	-0.0489186	0.0129571	14.2538	0.000159739	-0.0618431	-0.0593043	16.5357	0.000256635	0.000191171
OAR25_755764.1	25	618721	+	A	C	84	-0.043409	0.0115772	14.0589	0.000177172	-0.0376888	-0.0928273	14.3225	0.000776066	0.000211542
s16674.1	8	75411712	+	A	G	84	-0.0394735	0.0106932	13.627	0.00022296	-0.0507746	-0.0735339	14.4102	0.000742771	0.000264844
OAR3_162630568.1	3	151972475	+	A	G	84	0.0511449	0.013977	13.3899	0.000252977	0.045443	0.119015	13.6985	0.00106023	0.000299651
OAR26_23031540.1	26	19422382	+	C	A	84	0.041731	0.0116099	12.9198	0.000325119	0.0456553	0.080087	13.0359	0.00147672	0.00038295
OAR6_78954425.1	6	72362535	+	G	A	84	0.074993	0.0211137	12.6157	0.00038252	0.0722494	0.160266	12.6498	0.00179115	0.000448929
OAR14_33340378.1	14	31945539	+	G	A	84	0.037941	0.0106932	12.5894	0.000387938	0.0443551	0.0728097	12.8417	0.00162725	0.000455145
OAR18_54160804.1	18	50573885	+	C	A	84	0.0404049	0.0115315	12.2771	0.000458543	0.0422339	0.0792154	12.3024	0.00213092	0.00053598
s61905.1	8	81548986	+	G	A	82	-0.0400561	0.0114393	12.2612	0.000462464	-0.0589619	-0.0732439	14.2497	0.000804855	0.00054046
s69813.1	1	247282044	+	C	G	84	-0.0468146	0.013386	12.231	0.000470012	-0.056428	-0.0567404	13.6057	0.00111062	0.000549083
OAR7_89103245.1	7	81696442	+	A	G	84	-0.0375719	0.0107679	12.1747	0.000484411	-0.0356435	-0.0757159	12.1954	0.00224804	0.000565524
OAR3_52362103.1	3	49638479	+	A	G	84	0.0381937	0.0110021	12.0513	0.000517561	0.0232808	0.0895519	13.5928	0.0011178	0.000603334
OAR1_76803512.1	1	71792822	+	G	A	84	-0.0465781	0.0135061	11.8934	0.000563334	-0.047606	-0.0888232	11.9121	0.00259012	0.000655456
OARX_121608149.1	27	105627794	+	G	A	84	0.109408	0.0320117	11.681	0.000631429	0.109408	NA	11.681	0.000631429	0.000732825
s35949.1	25	742095	+	G	A	84	0.0362356	0.0106096	11.6647	0.000636965	0.00438403	0.080444	17.108	0.000192769	0.000739106
s54383.1	1	40617240	+	A	G	84	0.0512712	0.0150968	11.5339	0.000683396	0.0465554	0.122192	11.7789	0.00276843	0.000791743
OAR6_11270293.1	6	8949570	+	A	G	84	-0.0388817	0.0114788	11.4735	0.000705948	-0.0622466	-0.0497256	15.7272	0.000384491	0.000817281
OAR3_163071695_X.1	3	152355656	+	G	A	84	0.0471642	0.0139367	11.4527	0.000713914	0.04232	0.123468	11.9427	0.00255082	0.000826298
OAR21_30678813.1	21	27310116	+	G	A	84	-0.0385881	0.011414	11.4296	0.000722816	-0.0564243	-0.0574316	13.6006	0.00111343	0.000836371
s55119.1	1	176162989	+	G	A	84	0.0623044	0.0184586	11.393	0.000737217	0.0623044	NA	11.393	0.000737217	0.000852661
OARX_86216225.1	27	126293889	+	A	G	84	-0.0376101	0.0111429	11.3923	0.000737499	-0.0782798	-0.0625289	20.6792	3.2328e-05	0.00085298
OAR1_150352296.1	1	139044328	+	G	A	84	-0.0521665	0.0155407	11.2679	0.000788597	-0.053466	-0.091595	11.3091	0.00350151	0.000910724
s27865.1	22	43165120	+	G	A	84	-0.0662528	0.019776	11.2236	0.000807626	-0.0662528	NA	11.2236	0.000807626	0.000932206
OAR2_66675089.1	2	62248688	+	A	G	84	-0.0391113	0.011694	11.1862	0.000824096	-0.0277404	-0.0878442	12.1555	0.00229339	0.000950791
OAR22_35403886.1	22	30838196	+	C	A	84	-0.0373197	0.0111583	11.1861	0.00082414	-0.0511274	-0.0641164	12.5403	0.00189191	0.000950841
s16483.1	3	150442947	+	A	G	84	-0.0333434	0.00997633	11.1707	0.000831004	-0.0534862	-0.0641045	13.1004	0.00142982	0.000958584
s04132.1	16	39231603	+	G	A	84	-0.0431138	0.0129144	11.1452	0.000842509	-0.039552	-0.0958569	11.291	0.00353342	0.000971559
OAR6_120577121.1	6	106016050	+	G	A	84	-0.0420146	0.0126238	11.0769	0.000874098	-0.0497136	-0.0702398	11.5363	0.00312558	0.00100716
s23506.1	20	13198071	+	A	G	84	-0.0417616	0.0125548	11.0645	0.000879946	-0.0344361	-0.097375	11.5169	0.00315604	0.00101375
OAR26_47579022.1	26	41943932	+	A	G	84	0.0391224	0.0118062	10.9807	0.000920643	0.05306	0.0579355	12.6787	0.00176546	0.00105958
OAR23_22864567.1	23	21619119	+	A	G	84	-0.0391503	0.0118491	10.9169	0.000952924	-0.0509435	-0.0635988	12.1283	0.00232476	0.00109589
s36249.1	24	12679887	+	G	A	84	-0.0535477	0.0162547	10.8524	0.000986683	-0.0624749	-0.0312761	12.35	0.00208076	0.00113384
s02105.1	17	3382678	+	A	G	84	-0.0314139	0.00953628	10.8514	0.000987227	-0.0115766	-0.063106	12.4709	0.00195872	0.00113445
OAR10_56572554.1	10	55475918	+	A	G	84	0.0528657	0.0160517	10.847	0.000989574	0.0494174	0.136195	11.087	0.00391275	0.00113709
OAR6_11741334.1	6	9265695	+	G	A	84	0.0521109	0.0158266	10.8413	0.000992584	0.0612545	0.0725899	11.5172	0.00315553	0.00114047
s06926.1	27	125470094	+	G	A	84	-0.0389467	0.0118327	10.8336	0.000996744	-0.0487554	-0.0752525	11.3459	0.00343766	0.00114514
OAR8_38710483.1	8	35995157	+	G	A	84	-0.0712339	0.0216447	10.8311	0.000998114	-0.0712339	NA	10.8311	0.000998114	0.00114668
OAR17_61988972.1	17	56845661	+	G	A	84	-0.0424986	0.0129144	10.8294	0.000999028	-0.0357306	-0.103294	11.3558	0.00342067	0.00114771
OAR2_82002343.1	2	76945414	+	G	A	84	0.0633464	0.0192617	10.8157	0.00100645	0.0565773	0.1608	11.1576	0.00377702	0.00115605
s00281.1	17	63771757	+	G	A	84	-0.0628654	0.0192617	10.652	0.0010995	-0.0694028	-0.0927907	10.971	0.00414646	0.00126046
OAR22_36086854.1	22	31403412	+	A	G	84	-0.0337676	0.0103495	10.6454	0.00110346	-0.0476973	-0.0672447	11.5041	0.00317624	0.0012649
OAR25_8868898.1	25	8980810	+	A	G	84	-0.0408739	0.0125867	10.5455	0.00116471	-0.0499979	-0.0649404	11.2192	0.00366246	0.00133351
s10918.1	18	15549749	+	G	A	84	-0.0435392	0.0134667	10.453	0.00122452	-0.0391335	-0.103099	10.7161	0.00471002	0.00140044
OAR14_67881168.1	14	61252522	+	A	G	83	0.0379533	0.0117929	10.3575	0.00128947	0.0473225	0.066333	11.0455	0.00399494	0.00147304
OAR1_67951620.1	1	64234838	+	G	A	84	0.0417695	0.0129868	10.3446	0.00129854	0.0360439	0.0981132	10.6857	0.00478223	0.00148317
OAR6_14482356.1	6	11884867	+	A	G	84	-0.0333783	0.0103825	10.3353	0.0013051	-0.0282836	-0.0673148	10.4598	0.0053541	0.0014905
OAR16_58420556.1	16	53575506	+	G	A	84	0.0345685	0.0107664	10.3091	0.00132378	0.0436764	0.0677202	10.7247	0.00468995	0.00151136
OAR16_40558553.1	16	37343418	+	G	A	84	0.0332003	0.0103605	10.2689	0.00135288	0.0510495	0.0652576	11.7371	0.00282697	0.00154384
OAR1_189865644.1	1	175990761	+	A	G	84	0.0321871	0.0100545	10.248	0.0013683	0.0377048	0.0628852	10.4073	0.00549658	0.00156104
s60527.1	3	30564480	+	A	C	84	0.0492226	0.0154306	10.1757	0.00142306	0.0723348	0.0101125	15.2679	0.000483742	0.00162211
OAR17_28312619.1	17	25744839	+	C	A	83	-0.036117	0.0113456	10.1338	0.00145575	-0.0211901	-0.0873326	11.7282	0.00283954	0.00165855
OAR8_38545646.1	8	35812447	+	A	C	84	-0.052445	0.0164767	10.1314	0.00145762	-0.0496017	-0.128043	10.2722	0.00588059	0.00166063
OAR15_9566801.1	15	9791257	+	A	G	84	-0.0464442	0.0146113	10.1038	0.00147963	-0.0502936	-0.045295	10.6613	0.00484094	0.00168514
OAR5_26321165.1	5	23441494	+	G	A	84	-0.0367289	0.0115638	10.0882	0.00149222	-0.0159283	-0.0991253	13.6496	0.0010865	0.00169917
s69315.1	3	48944875	+	A	G	84	-0.0341597	0.0108427	9.92543	0.00163011	-0.0476937	-0.0578994	11.1554	0.00378134	0.00185256
OAR16_56144961.1	16	51595128	+	G	A	84	0.0350013	0.0111174	9.91205	0.001642	0.0246544	0.0702908	10.3891	0.00554678	0.00186578
OAR16_51795310.1	16	47621584	+	G	A	84	0.035549	0.0112982	9.90002	0.00165277	0.0355908	0.0710669	9.90003	0.00708329	0.00187774
OAR8_5729987.1	8	5420114	+	A	G	83	0.0360469	0.0114815	9.85689	0.00169197	0.0473783	0.0717491	10.4132	0.00548024	0.00192129
OAR14_33723552.1	14	32251801	+	G	A	84	-0.0420224	0.013386	9.85511	0.00169361	-0.0471539	-0.0643541	10.2468	0.0059558	0.00192311
OAR3_163532819.1	3	152780552	+	G	A	84	0.0391188	0.0124701	9.8408	0.00170683	0.0348318	0.0875183	10.0337	0.00662535	0.00193779
OAR18_36974590.1	18	35247374	+	G	A	84	0.0348303	0.0111174	9.81543	0.00173054	0.0390527	0.069775	9.89062	0.0071167	0.00196411
OAR19_24915211.1	19	23470735	+	A	G	84	0.0451825	0.0144298	9.80439	0.00174096	0.0439602	0.0934205	9.81537	0.00738957	0.00197568
OAR2_20849066.1	2	20486412	+	A	G	83	0.0342621	0.0109641	9.76523	0.00177843	0.0155073	0.0767259	11.8605	0.00265784	0.00201725
OAR3_31912942.1	3	29607609	+	A	G	84	-0.033616	0.0107679	9.746	0.00179714	-0.053878	-0.0536775	12.4476	0.00198174	0.002038
OAR13_81850424.1	13	75915073	+	G	A	84	-0.0342421	0.010971	9.74164	0.00180141	-0.030349	-0.0718881	9.84464	0.00728223	0.00204273
OAR3_162402097.1	3	151743423	+	G	A	84	-0.034419	0.0110351	9.72842	0.0018144	-0.0633948	-0.0638383	13.9848	0.000918827	0.00205715
OAR7_612513.1	7	899384	+	G	A	84	-0.0339345	0.0108807	9.72672	0.00181609	-0.0353548	-0.0676784	9.73664	0.00768625	0.00205901
s18939.1	1	356863	+	A	G	84	0.0996573	0.0320117	9.6917	0.00185103	0.0996573	NA	9.6917	0.00185103	0.00209775
OAR3_30982473.1	3	28659293	+	G	A	84	0.0416661	0.013386	9.68873	0.00185402	0.0252963	0.146147	13.6746	0.00107299	0.00210106
OAR20_4367786.1	20	4356144	+	G	A	84	-0.0468005	0.0150461	9.67503	0.0018679	-0.0491059	-0.0683409	9.83451	0.00731919	0.00211644
s19407.1	16	4971823	+	G	A	84	0.0727313	0.0233879	9.67071	0.00187229	0.0727313	NA	9.67071	0.00187229	0.00212131
OAR7_1390234.1	7	1675001	+	G	A	83	-0.0335786	0.0107995	9.66761	0.00187546	-0.0178776	-0.0687149	10.818	0.00447611	0.00212482
OAR4_83199450.1	4	78410748	+	A	G	84	0.0726507	0.0233879	9.6493	0.00189423	0.0726507	NA	9.6493	0.00189423	0.00214562
OAR7_40869088.1	7	36737710	+	A	C	84	0.0350409	0.0112982	9.61905	0.0019257	0.0354932	0.0697447	9.6205	0.00814581	0.00218047
OAR4_107848906.1	4	101359587	+	A	G	84	-0.0354875	0.0114583	9.592	0.00195427	-0.0419244	-0.0653022	9.90527	0.00706478	0.00221211
s39600.1	5	21728769	+	A	G	84	-0.0356522	0.0115638	9.50537	0.00204872	-0.0208609	-0.0761098	10.7323	0.0046721	0.00231661
OAR3_158876220.1	3	148829104	+	A	G	84	0.0420831	0.013664	9.48546	0.00207107	0.0402778	0.0901481	9.52324	0.00855174	0.00234133
OAR5_25003474.1	5	22261630	+	C	A	84	0.0322853	0.0104878	9.47639	0.00208133	0.0150127	0.0661409	10.8886	0.00432081	0.00235267
OAR16_55041078.1	16	50543439	+	G	A	84	0.0448752	0.0145806	9.47247	0.00208578	0.0463479	0.0826812	9.5029	0.00863914	0.00235759
OAR2_45396355.1	2	42713506	+	G	A	84	0.0396626	0.0128931	9.46337	0.00209616	0.0206318	0.132484	13.863	0.000976515	0.00236906
OAR6_10161100.1	6	7892348	+	A	C	84	0.052778	0.0171826	9.43471	0.00212917	0.0672503	0.0696592	10.4288	0.00543779	0.00240555
OAR13_88166227.1	13	81968820	+	A	G	83	-0.0368214	0.0120009	9.41394	0.00215342	-0.0314085	-0.0802599	9.66158	0.00798021	0.00243234
OAR1_190006233.1	1	176085481	+	G	A	84	0.0491893	0.0160517	9.39079	0.00218079	0.0539857	0.0560048	9.85525	0.0072437	0.00246256
OAR16_8741428.1	16	8160412	+	A	G	84	0.0409929	0.013386	9.37817	0.00219584	0.0416765	0.0791683	9.38608	0.00915881	0.00247919
s36253.1	24	26552349	+	A	G	84	0.0589432	0.0192883	9.33858	0.0022438	0.0589432	NA	9.33858	0.0022438	0.00253213
OAR26_21025118.1	26	17804352	+	A	G	84	-0.0462562	0.0151524	9.31915	0.00226771	-0.0462562	NA	9.31915	0.00226771	0.00255852
OAR8_38136082_X.1	8	35449096	+	G	A	84	-0.0517771	0.0169855	9.29219	0.00230132	-0.0584122	-0.0543478	9.93999	0.0069432	0.00259561
s41060.1	2	43776109	+	G	A	84	-0.0304298	0.0100395	9.18706	0.00243733	-0.0310344	-0.0608146	9.18873	0.0101086	0.00274554
s30027.1	26	18028833	+	A	G	84	0.0344377	0.0113683	9.17645	0.00245149	0.0415242	0.0614159	9.56825	0.00836144	0.00276115
OAR8_6213387.1	8	5930006	+	G	A	84	0.0422537	0.0139669	9.15233	0.00248401	0.0485812	0.0470497	9.96456	0.00685841	0.00279697
OAR8_38663557.1	8	35929642	+	A	G	84	-0.0570123	0.0188515	9.14629	0.00249223	-0.0570123	NA	9.14629	0.00249223	0.00280602
s51750.1	2	82866797	+	G	A	84	0.0365481	0.0120862	9.14432	0.00249491	0.0329924	0.0789152	9.25108	0.00979837	0.00280897
OAR22_43552480.1	22	38599863	+	G	A	84	-0.034143	0.0112982	9.13239	0.00251123	-0.0184929	-0.0799525	10.876	0.00434811	0.00282694
OAR1_89606616.1	1	84281785	+	A	G	84	0.0354898	0.0117517	9.12026	0.00252794	0.0277036	0.0819129	9.61679	0.00816094	0.00284533
OAR1_98069576.1	1	92265931	+	G	A	84	0.0490299	0.0162547	9.09839	0.00255835	0.0401444	0.173525	10.5821	0.00503652	0.0028788
s09381.1	23	24708689	+	G	A	84	-0.0556604	0.0184586	9.09272	0.00256629	-0.0556604	NA	9.09272	0.00256629	0.00288754
OAR7_53702492.1	7	48611399	+	A	G	84	0.0316912	0.0105178	9.0787	0.00258604	0.020822	0.0697105	9.80701	0.00742053	0.00290928
OAR6_94598199.1	6	86175488	+	A	G	84	0.0356803	0.0118553	9.05804	0.00261542	0.02183	0.0782858	10.2523	0.00593933	0.0029416
OAR14_20767227.1	14	20235298	+	G	A	84	0.0543756	0.018104	9.02111	0.0026688	0.0543756	NA	9.02111	0.0026688	0.0030003
OAR3_51906327.1	3	49216970	+	A	G	84	-0.0299844	0.00998985	9.00893	0.00268664	-0.0434393	-0.0569592	9.92614	0.00699144	0.00301992
OAR5_26541607_X.1	5	23615896	+	A	G	83	-0.0383429	0.012778	9.00423	0.00269356	-0.0216152	-0.114854	12.2674	0.00216851	0.00302753
OAR4_68051036.1	4	64290259	+	A	G	84	0.0384703	0.0128274	8.99439	0.0027081	0.0344135	0.0863355	9.19351	0.0100845	0.00304351
OAR26_6123658.1	26	5423672	+	G	A	83	0.0376277	0.0125802	8.94619	0.00278049	0.0466669	0.0553841	9.82715	0.00734617	0.00312306
s51183.1	10	13319965	+	G	A	84	0.0474206	0.0158659	8.93317	0.00280039	0.0398897	0.163875	10.158	0.00622612	0.00314492
s12968.1	2	184750561	+	A	G	84	0.04531	0.0151653	8.92659	0.00281049	0.04531	NA	8.92659	0.00281049	0.00315602
OAR20_12280341.1	20	11695623	+	A	C	84	-0.0535615	0.0179306	8.92309	0.00281587	-0.0565265	-0.101011	8.9545	0.0113646	0.00316193
OAR1_186984049.1	1	173356308	+	C	A	84	-0.0340834	0.011414	8.91684	0.00282554	-0.0356718	-0.0674298	8.9324	0.0114909	0.00317254
OAR10_34261068.1	10	33864464	+	A	G	84	-0.121869	0.0408136	8.91609	0.00282669	-0.121869	NA	8.91609	0.00282669	0.0031738
OAR15_13852617.1	15	13817198	+	A	G	84	-0.0373211	0.0125062	8.9055	0.00284314	-0.03287	-0.0846245	9.12683	0.0104264	0.00319187
s25169.1	13	44117990	+	G	A	84	0.0315297	0.0105685	8.90043	0.00285103	0.0209237	0.0692234	9.60227	0.0082204	0.00320054
OAR16_20006549.1	16	18182411	+	G	A	84	0.0769674	0.0258022	8.8982	0.00285452	0.0769674	NA	8.8982	0.00285452	0.00320437
OARX_73686229.1	27	114678293	+	G	A	84	0.0315803	0.0105919	8.8896	0.002868	0.032235	0.0628951	8.89212	0.0117247	0.00321916
OAR1_88722215.1	1	83363606	+	G	A	84	0.0303728	0.010189	8.88599	0.00287367	0.0295811	0.0608582	8.88905	0.0117427	0.00322539
OAR5_67605574.1	5	61367762	+	A	G	84	0.0302623	0.0101578	8.87579	0.00288978	0.036779	0.0598796	9.07574	0.0106962	0.00324307
OAR1_48599629.1	1	46785446	+	G	A	84	0.03129	0.0105049	8.87209	0.00289563	0.0288372	0.0634123	8.90607	0.0116432	0.0032495
OAR7_45733518.1	7	41347236	+	G	A	84	-0.0320442	0.0107679	8.85592	0.0029214	-0.0296858	-0.0647882	8.88681	0.0117558	0.00327778
OAR9_28704738_X.1	9	27332317	+	G	A	84	-0.0330481	0.0111174	8.8367	0.00295233	-0.0348212	-0.0653664	8.85553	0.0119412	0.00331172
OAR16_56115650.1	16	51558659	+	A	G	84	-0.0319899	0.0107664	8.82844	0.00296571	-0.0449829	-0.0619587	9.67423	0.00792989	0.0033264
OAR18_64268880.1	18	60186405	+	C	G	84	0.0333396	0.0112259	8.82024	0.00297908	0.0091446	0.0914665	13.1048	0.00142672	0.00334106
OAR20_27259292.1	20	25700506	+	A	G	84	0.0318246	0.0107174	8.8175	0.00298356	0.0491989	0.0628006	10.1965	0.00610745	0.00334598
OAR6_8842477.1	6	6681126	+	G	A	84	-0.0948843	0.0320117	8.78557	0.00303622	-0.0948843	NA	8.78557	0.00303622	0.00340373
OAR6_94828623.1	6	86371791	+	A	G	83	-0.0360135	0.0121577	8.77462	0.00305451	-0.031373	-0.0721995	8.86566	0.0118808	0.00342379
OAR16_74703566.1	16	68777502	+	G	A	84	0.0379931	0.0128274	8.77261	0.00305788	0.0282637	0.0985174	9.91789	0.00702034	0.00342748
OAR5_26670312.1	5	23727070	+	C	A	84	0.0395952	0.0133712	8.76892	0.00306407	0.039998	0.0786933	8.77027	0.0124612	0.00343426
s01281.1	10	74038776	+	G	A	84	-0.0395664	0.0133623	8.76775	0.00306604	-0.0427444	-0.0725307	8.84392	0.0120106	0.00343643
OAR13_73412719.1	13	68130569	+	C	A	84	0.0810129	0.027404	8.7394	0.00311407	0.0810129	NA	8.7394	0.00311407	0.00348907
s30082.1	3	1488031	+	A	G	84	0.0545567	0.0184586	8.73569	0.00312041	0.0545567	NA	8.73569	0.00312041	0.00349602
s21456.1	5	60694115	+	A	C	84	0.0312415	0.0105875	8.70716	0.00316963	0.0346662	0.0613643	8.77319	0.0124431	0.00354995
OAR4_42610251.1	4	40493450	+	G	A	84	-0.059953	0.0203233	8.70227	0.00317814	-0.059953	NA	8.70227	0.00317814	0.00355927
DU455254_479.1	25	100959	+	G	A	84	-0.0440718	0.0149503	8.69011	0.00319942	-0.0536202	0.0189791	11.5489	0.00310583	0.00358258
s04275.1	1	223799834	+	A	G	84	0.0306702	0.0104159	8.67049	0.00323405	0.0314874	0.0612114	8.67382	0.0130769	0.0036205
OAR2_234450625.1	2	221763951	+	A	G	84	0.0412201	0.014004	8.66387	0.00324582	0.0420929	0.0773619	8.67885	0.013044	0.00363339
s42689.1	9	14915847	+	A	G	84	-0.0315727	0.0107357	8.64891	0.00327258	-0.0284857	-0.0654678	8.70943	0.0128461	0.00366269
OAR2_233321958.1	2	220698048	+	A	G	84	-0.0471774	0.0160517	8.6383	0.00329168	-0.039736	-0.118701	9.04691	0.0108515	0.0036836
OAR18_63449377.1	18	59423081	+	G	A	84	-0.0461243	0.015696	8.63538	0.00329696	-0.0577993	0.0185415	11.7717	0.00277846	0.00368938
OAR26_6237925.1	26	5547482	+	A	G	84	0.0428252	0.0145806	8.62681	0.00331252	0.0498122	0.052113	9.31176	0.00950555	0.00370641
s64527.1	11	31652926	+	C	G	84	0.039271	0.013386	8.60686	0.00334899	0.0442893	0.0578569	9.03293	0.0109276	0.00374631
s41626.1	21	27782509	+	A	G	84	-0.0334422	0.0114121	8.58726	0.00338523	-0.050743	-0.0481418	10.5633	0.0050841	0.00378597
OAR16_5410152.1	16	5281986	+	A	G	84	0.0755799	0.0258022	8.58027	0.00339825	0.0755799	NA	8.58027	0.00339825	0.00380021
s28755.1	8	81562892	+	G	A	84	-0.0345095	0.0117839	8.57632	0.00340564	-0.0382369	-0.065191	8.68855	0.0129809	0.00380829
s22660.1	3	27832395	+	G	A	84	0.0551603	0.0188515	8.56173	0.00343304	0.0551603	NA	8.56173	0.00343304	0.00383826
DU323749_234.1	4	17337086	+	A	C	84	0.119386	0.0408136	8.55659	0.00344273	0.119386	NA	8.55659	0.00344273	0.00384886
OAR10_32276024.1	10	32022808	+	A	G	84	-0.0425935	0.0145806	8.53371	0.00348628	-0.0405606	-0.0949448	8.5917	0.013625	0.00389647
OAR10_32340899.1	10	32079483	+	A	G	84	-0.0425935	0.0145806	8.53371	0.00348628	-0.0405606	-0.0949448	8.5917	0.013625	0.00389647
OAR10_32357172.1	10	32086751	+	C	A	84	-0.0425935	0.0145806	8.53371	0.00348628	-0.0405606	-0.0949448	8.5917	0.013625	0.00389647
OAR25_1394624.1	25	1215421	+	G	A	84	0.0293585	0.0100646	8.50898	0.00353398	0.0278156	0.0588933	8.52026	0.0141205	0.00394861
OAR12_21881506.1	12	18921065	+	A	C	84	-0.0311251	0.0106706	8.50833	0.00353524	-0.0176233	-0.0712817	9.679	0.00791101	0.00394999
s36053.1	2	9194632	+	G	A	84	-0.0352648	0.0120927	8.50418	0.00354331	-0.0521663	-0.0434167	10.8411	0.00442478	0.00395881
s44056.1	13	64604236	+	G	A	84	-0.0335705	0.0115315	8.47509	0.00360042	-0.0261976	-0.0761696	8.9153	0.0115896	0.00402122
s43429.1	2	120067369	+	G	A	84	0.0374472	0.0129011	8.42531	0.00370033	0.045197	0.0535823	9.13575	0.01038	0.00413033
s24575.1	22	40229209	+	C	A	84	-0.0438181	0.0150968	8.4243	0.00370239	-0.0509511	-0.0579153	8.98499	0.0111927	0.00413258
s47386.1	8	35644402	+	G	A	84	-0.055926	0.0192883	8.407	0.00373779	-0.055926	NA	8.407	0.00373779	0.00417122
s39397.1	6	6381178	+	A	G	84	-0.0357144	0.0123196	8.40417	0.00374362	-0.0543377	-0.0495465	11.3705	0.00339563	0.00417758
OAR1_76111336.1	1	71115521	+	A	G	84	0.0368541	0.0127142	8.40217	0.00374774	0.0379942	0.073493	8.40833	0.0149333	0.00418209
OAR3_51970317.1	3	49279184	+	A	G	84	0.0321166	0.0110819	8.39905	0.00375417	0.0144128	0.0684667	10.0707	0.00650386	0.0041891
OAR3_70442684.1	3	66494649	+	A	C	84	-0.0340034	0.0117337	8.39801	0.00375632	-0.0371558	-0.0638036	8.47286	0.0144591	0.00419145
s34288.1	1	191271274	+	A	G	84	0.0851473	0.0294093	8.38246	0.00378859	0.0851473	NA	8.38246	0.00378859	0.00422667
OAR5_94989910.1	5	86811938	+	G	A	84	-0.0339694	0.0117417	8.36981	0.00381505	-0.0418201	-0.0626859	8.79381	0.0123154	0.00425554
OAR3_23554988.1	3	21843513	+	A	G	84	0.03096	0.0107174	8.3449	0.00386772	0.0136131	0.0627671	9.71953	0.00775229	0.004313
s27476.1	14	33139390	+	A	G	84	-0.0327121	0.011325	8.3433	0.00387111	-0.037954	-0.0644195	8.48383	0.01438	0.0043167
OAR8_8592440.1	8	7808270	+	G	A	84	-0.0385923	0.0133623	8.34137	0.00387523	-0.0268491	-0.0777904	8.89258	0.011722	0.00432119
OAR22_35805166.1	22	31172251	+	G	A	84	-0.0472654	0.0163835	8.32286	0.00391493	-0.0472654	NA	8.32286	0.00391493	0.00436449
OAR2_80186500.1	2	75270627	+	A	G	84	0.0339928	0.0117839	8.32142	0.00391803	0.0219326	0.0822028	9.23111	0.00989668	0.00436787
OAR5_25694929.1	5	22931942	+	C	A	84	0.0305521	0.0105919	8.32018	0.00392069	0.0288345	0.0618004	8.33753	0.0154713	0.00437078
OAR10_9807313.1	10	11378109	+	C	A	84	0.043952	0.0152698	8.28498	0.00399743	0.0480956	0.044811	8.75266	0.0125714	0.00445444
OAR8_16568165.1	8	14899697	+	G	A	84	0.0291565	0.0101371	8.2726	0.00402479	0.0314793	0.0581783	8.2971	0.0157873	0.00448426
OAR13_73231241.1	13	67948202	+	G	A	84	0.0446752	0.0155407	8.26402	0.00404384	0.0466853	0.0696461	8.36271	0.0152778	0.00450502
OAR15_9001512.1	15	9257395	+	A	G	84	-0.0360117	0.0125353	8.25312	0.0040682	-0.053674	-0.0396427	11.5678	0.00307665	0.00453157
OAR1_67421568.1	1	63703886	+	A	G	84	-0.0298038	0.0103825	8.24021	0.00409725	-0.0178501	-0.0609172	8.9255	0.0115306	0.00456321
OAR9_31652619.1	9	30153060	+	A	G	84	-0.0385229	0.0134336	8.22342	0.00413533	-0.0385063	-0.0771074	8.22342	0.0163797	0.00460469
OAR12_69710215.1	12	63145859	+	G	A	84	-0.0329794	0.0115032	8.2196	0.00414404	-0.0268056	-0.0734493	8.52268	0.0141034	0.00461418
s58061.1	19	35869601	+	A	G	84	-0.0738797	0.0258022	8.19857	0.00419235	-0.0738797	NA	8.19857	0.00419235	0.00466679
OAR25_8940864.1	25	9052042	+	A	C	84	-0.0420697	0.0146929	8.19832	0.00419291	-0.046331	-0.0643293	8.43945	0.0147027	0.00466741
OAR7_41505418.1	7	37421720	+	A	G	84	0.042404	0.0148159	8.1914	0.00420895	0.0554569	0.0261616	10.3255	0.00572602	0.00468487
s19461.1	22	39678171	+	G	A	84	-0.0485787	0.0169855	8.17962	0.00423636	-0.0485787	NA	8.17962	0.00423636	0.00471471
s04943.1	7	44044813	+	G	A	84	-0.0315494	0.0110368	8.17139	0.00425564	-0.0155561	-0.0715887	9.8074	0.00741909	0.0047357
OAR22_33667556.1	22	29267059	+	G	A	84	-0.0327141	0.0114583	8.15134	0.00430293	-0.0337757	-0.0644927	8.15986	0.0169086	0.00478718
s68850.1	2	23008621	+	G	A	84	-0.0368389	0.0129144	8.13704	0.004337	-0.0285915	-0.0978666	9.0377	0.0109015	0.00482424
OAR1_48373831.1	1	46586339	+	A	G	84	0.0330737	0.0116003	8.12883	0.00435669	0.0474082	0.0483529	9.8446	0.00728236	0.00484567
s09814.1	22	32995660	+	A	G	84	-0.101397	0.0355658	8.12808	0.0043585	-0.101397	NA	8.12808	0.0043585	0.00484764
OAR5_79404268.1	5	72141214	+	G	A	84	-0.0429571	0.0150968	8.09651	0.00443506	-0.0409541	-0.0942602	8.14072	0.0170712	0.00493092
OAR2_90723102.1	2	85467169	+	G	A	83	-0.0370451	0.0130291	8.08412	0.00446549	-0.0433938	-0.0560246	8.58562	0.0136665	0.00496402
OAR7_61817415.1	7	55854506	+	A	G	84	0.0444024	0.0156201	8.08059	0.00447418	0.0446119	0.0880417	8.08098	0.0175888	0.00497346
OAR9_28653165.1	9	27280259	+	A	G	83	-0.0321841	0.0113348	8.06229	0.0045196	-0.0410963	-0.0638439	8.41739	0.0148657	0.00502285
OAR5_67828167.1	5	61598711	+	A	G	84	-0.0308939	0.0108807	8.06173	0.00452099	-0.0244531	-0.0653521	8.32807	0.0155447	0.00502436
s30649.1	1	61857535	+	G	A	84	0.0514009	0.018104	8.06107	0.00452264	0.0514009	NA	8.06107	0.00452264	0.00502615
OAR13_46753793.1	13	43396897	+	A	C	83	0.0345542	0.0121774	8.05185	0.00454573	0.0241486	0.07122	8.5829	0.0136851	0.00505125
s46127.1	15	36387704	+	A	G	84	-0.0384033	0.013552	8.03032	0.00460008	-0.045393	-0.0524643	8.64591	0.0132606	0.00511033
OAR23_13597788.1	23	12408778	+	A	G	84	0.0357226	0.0126065	8.02969	0.00460166	0.0391758	0.0651454	8.15631	0.0169387	0.00511204
OAR2_114982317.1	2	106983662	+	A	G	84	0.0423627	0.0149503	8.02915	0.00460304	0.0476521	0.0253833	8.90646	0.0116409	0.00511354
OAR5_33308243.1	5	30180700	+	G	A	84	-0.0335216	0.0118327	8.02567	0.00461189	-0.0160015	-0.0717601	9.66019	0.00798576	0.00512315
OAR1_43994216.1	1	42404755	+	A	G	84	0.0284715	0.0100545	8.01859	0.00462996	0.0134303	0.0610016	9.2017	0.0100433	0.00514279
s30358.1	3	11590421	+	G	A	84	-0.0496443	0.017538	8.0127	0.00464503	-0.0489876	-0.100781	8.01449	0.0181834	0.00515917
OAR5_33411511_X.1	5	30269811	+	A	G	84	-0.0332501	0.0117517	8.00544	0.00466371	-0.0244554	-0.0674289	8.36711	0.0152443	0.00517946
OAR1_88608120.1	1	83268174	+	A	G	84	-0.0293391	0.0103701	8.0044	0.00466639	-0.0251067	-0.0596288	8.098	0.0174398	0.00518237
OAR7_45409307.1	7	41142027	+	A	G	84	0.0310457	0.0109824	7.99117	0.00470061	0.0489929	0.0611249	9.4662	0.00879916	0.00521955
OAR15_303495.1	15	1771246	+	G	A	84	0.0365903	0.0129571	7.9747	0.00474356	0.0383482	0.0679398	8.01691	0.0181614	0.0052662
OAR5_71501021.1	5	64918533	+	G	A	84	0.0322119	0.0114195	7.9568	0.00479071	0.035734	0.0623574	8.03884	0.0179634	0.00531739
s14916.1	20	49355668	+	G	C	84	-0.0291037	0.0103209	7.95176	0.00480407	-0.038687	-0.0540299	8.48298	0.0143862	0.0053319
s66278.1	8	78315969	+	A	G	84	-0.0330882	0.0117357	7.94931	0.00481057	-0.0339151	-0.0651417	7.9552	0.0187305	0.00533896
s51077.1	21	29953977	+	A	C	84	0.0457522	0.0162547	7.92259	0.00488212	0.0374145	0.162318	9.229	0.00990716	0.00541663
OAR5_25164869.1	5	22405545	+	G	A	84	0.0351107	0.0124773	7.9184	0.00489346	0.0266089	0.0888707	8.69454	0.0129421	0.00542894
s47607.1	18	60500001	+	G	A	84	-0.0332134	0.0118062	7.91422	0.00490478	-0.0542297	-0.0424082	10.5549	0.00510552	0.00544122
s31052.1	27	22784468	+	A	G	84	-0.0688893	0.0244881	7.91393	0.00490555	-0.0688893	NA	7.91393	0.00490555	0.00544206
s60999.1	25	30584565	+	A	G	84	-0.0320297	0.0113902	7.90761	0.00492274	-0.011519	-0.0822912	11.0835	0.00391959	0.00546071
OAR16_58290641.1	16	53492269	+	A	G	84	-0.0301665	0.0107357	7.89567	0.00495534	-0.0417029	-0.0591738	8.53249	0.0140344	0.00549608
OAR6_8284453.1	6	6160852	+	C	A	84	0.139578	0.0496805	7.89336	0.00496167	0.139578	NA	7.89336	0.00496167	0.00550295
s72120.1	10	11577911	+	G	A	84	0.139578	0.0496805	7.89336	0.00496167	0.139578	NA	7.89336	0.00496167	0.00550295
s63761.1	15	65205262	+	A	G	84	-0.0329434	0.0117357	7.8799	0.00499871	-0.0419429	-0.0541338	8.47056	0.0144758	0.00554314
s01154.1	6	45514443	+	A	G	84	0.0554882	0.019776	7.87273	0.00501857	0.0554882	NA	7.87273	0.00501857	0.00556468
OAR3_55690836.1	3	52541149	+	A	G	84	0.0298182	0.0106273	7.87252	0.00501916	0.00997751	0.0728634	10.3622	0.00562194	0.00556532
OAR2_30553414.1	2	29504517	+	C	A	84	-0.0401261	0.0143016	7.87197	0.00502069	-0.0446782	-0.0564782	8.20863	0.0165013	0.00556698
s10889.1	9	21956766	+	G	A	84	-0.0435949	0.0155407	7.86918	0.00502844	-0.0512232	-0.012411	9.29046	0.0096073	0.00557538
OAR26_47130375.1	26	41532112	+	G	A	84	0.064061	0.022839	7.86745	0.00503327	0.0502497	0.167484	8.42181	0.0148329	0.00558062
OAR3_25700146.1	3	23824818	+	G	A	84	0.0296972	0.0105919	7.86109	0.00505099	0.0301768	0.0592001	7.86245	0.0196197	0.00559984
OAR8_86966871.1	8	80634969	+	G	A	84	0.0326371	0.011641	7.86034	0.00505308	0.0169615	0.0718362	9.32475	0.00944401	0.00560211
OAR14_21572610_X.1	14	20933264	+	G	A	84	0.0685969	0.0244881	7.84689	0.00509081	0.0685969	NA	7.84689	0.00509081	0.00564303
OAR7_39945167.1	7	35789741	+	A	C	83	0.0377034	0.0134715	7.83307	0.00512989	0.0603221	0.0286012	11.6291	0.00298386	0.0056854
OAR11_4708294.1	11	5309743	+	A	G	84	0.0458047	0.0163835	7.81638	0.00517748	0.0458047	NA	7.81638	0.00517748	0.00573699
OAR16_48760523.1	16	44780422	+	A	G	84	0.0311134	0.011131	7.81317	0.00518669	0.0468273	0.0608721	8.97435	0.0112524	0.00574698
OAR14_12347123.1	14	11971405	+	A	G	84	0.0414018	0.0148159	7.80881	0.00519922	0.0342321	0.115017	8.45268	0.0146057	0.00576055
OAR1_278270076.1	1	257322550	+	A	G	84	-0.0348979	0.0124893	7.80764	0.00520259	-0.0357474	-0.0679102	7.81555	0.0200852	0.00576421
OAR8_17879906_X.1	8	15997390	+	C	G	84	-0.0341035	0.0122102	7.80103	0.00522164	-0.019765	-0.0896317	9.76458	0.00757962	0.00578486
OAR3_30631890.1	3	28324877	+	G	A	84	0.0330875	0.0118491	7.79755	0.00523171	0.0260162	0.0707529	8.13664	0.0171061	0.00579577
OAR6_14929252.1	6	12335084	+	G	A	84	0.0330687	0.0118553	7.78058	0.00528108	0.0281446	0.0685995	7.93153	0.0189535	0.00584927
OAR1_261538157.1	1	241714344	+	A	G	84	-0.0294071	0.0105511	7.76804	0.00531787	-0.0371509	-0.0537195	8.13362	0.017132	0.00588913
DU241785_427.1	7	25762746	+	G	A	84	0.0892071	0.0320117	7.7657	0.00532476	0.0892071	NA	7.7657	0.00532476	0.00589659
OAR14_28559562.1	14	27363339	+	A	G	84	0.0400581	0.0143854	7.75416	0.00535888	0.0297064	0.132775	9.41692	0.00901864	0.00593356
s60712.1	26	40557248	+	G	A	84	0.0285671	0.0102723	7.73383	0.00541957	0.0573361	0.0484309	12.2374	0.00220134	0.00599928
OAR2_47688627.1	2	45040305	+	C	A	84	0.0331014	0.0119133	7.72015	0.00546078	0.0374091	0.0608573	7.88217	0.0194271	0.0060439
OAR18_40312361.1	18	37901719	+	G	A	84	0.034665	0.0124773	7.71863	0.00546538	0.0219267	0.0956028	9.28968	0.00961108	0.00604888
OAR1_32080179.1	1	31331429	+	C	A	84	-0.0523528	0.0188515	7.71238	0.00548434	-0.0523528	NA	7.71238	0.00548434	0.00606942
s03694.1	27	5381079	+	G	A	84	-0.0349747	0.0126065	7.69701	0.00553125	-0.0271911	-0.0778158	7.95069	0.0187728	0.00612019
OAR5_26268984.1	5	23395704	+	A	G	84	0.0308433	0.0111174	7.69694	0.00553144	0.0271775	0.0631957	7.77744	0.0204715	0.0061204
OAR1_186953897.1	1	173353088	+	A	G	84	0.0320476	0.0115638	7.68046	0.00558219	0.0422723	0.0514781	8.541	0.0139748	0.00617534
OAR4_97182894.1	4	91619262	+	A	G	84	-0.0815031	0.0294093	7.6803	0.00558268	-0.0815031	NA	7.6803	0.00558268	0.00617586
OAR4_97320695.1	4	91669561	+	G	A	84	-0.0815031	0.0294093	7.6803	0.00558268	-0.0815031	NA	7.6803	0.00558268	0.00617586
s16046.1	5	94314755	+	A	G	83	-0.0551734	0.019919	7.67228	0.00560755	-0.0551734	NA	7.67228	0.00560755	0.00620277
OAR5_33417420.1	5	30275720	+	G	A	84	-0.0315959	0.011414	7.66279	0.00563714	-0.024162	-0.0634201	7.90746	0.0191831	0.00623479
OAR25_30245190.1	25	28803345	+	T	A	84	-0.0375051	0.013552	7.65908	0.00564874	-0.0382272	-0.0724954	7.66565	0.0216484	0.00624735
OAR2_103024142.1	2	95689756	+	A	G	84	-0.031874	0.0115183	7.65774	0.00565293	-0.0486542	-0.0460608	9.91498	0.00703055	0.00625188
OAR17_12320664.1	17	11140454	+	A	G	84	0.0334404	0.0120927	7.64705	0.00568653	0.0242259	0.0827338	8.42524	0.0148075	0.00628823
s67807.1	1	54093942	+	A	G	84	-0.0356708	0.0129011	7.64491	0.00569326	-0.033898	-0.0764882	7.68576	0.0214318	0.00629551
OAR3_107347401.1	3	100735591	+	G	A	84	0.0304236	0.0110103	7.63521	0.00572398	0.027847	0.0625219	7.67996	0.0214941	0.00632874
s32979.1	1	259413592	+	G	A	84	-0.0482915	0.0174915	7.62229	0.00576514	-0.0482915	NA	7.62229	0.00576514	0.00637325
OAR1_146213099.1	1	135282730	+	A	C	84	-0.0317584	0.0115032	7.62223	0.00576532	-0.044002	-0.0486625	8.81418	0.0121906	0.00637345
OAR14_68402170.1	14	61725519	+	G	C	84	-0.0333582	0.012084	7.62048	0.00577091	-0.0374474	-0.0599011	7.76589	0.0205901	0.00637949
s14019.1	16	36758677	+	G	A	84	0.037002	0.0134068	7.61732	0.00578104	0.0476648	0.0337586	9.2606	0.00975181	0.00639046
DU512685_259.1	25	1252062	+	A	G	84	-0.0315309	0.0114287	7.61167	0.00579919	-0.0281358	-0.0669642	7.69515	0.0213314	0.00641008
OAR7_47322813.1	7	42684570	+	G	A	84	-0.0338198	0.0122645	7.60396	0.00582403	-0.036639	-0.0624711	7.68615	0.0214276	0.00643694
OAR26_46471996_X.1	26	40989995	+	G	A	84	-0.0306305	0.0111174	7.5911	0.00586572	-0.013909	-0.0681442	9.26599	0.00972557	0.00648202
OAR2_166400154.1	2	157025284	+	A	T	84	0.0436906	0.0158659	7.58309	0.00589184	0.0573981	-0.0382706	11.6409	0.00296627	0.00651025
OAR5_26820674.1	5	23875715	+	A	G	84	-0.0320533	0.011641	7.58167	0.00589648	-0.0228573	-0.0704387	8.17029	0.0168207	0.00651526
OAR5_13459349.1	5	11535205	+	A	G	84	0.0310949	0.0112982	7.57461	0.00591962	0.0370633	0.0577408	7.8282	0.0199585	0.00654028
OAR26_19610876_X.1	26	16588485	+	A	G	84	0.0398399	0.0144783	7.57186	0.00592866	0.039489	0.0814152	7.57368	0.0226671	0.00655005
s43131.1	4	30682511	+	A	G	84	-0.0335171	0.0121923	7.55728	0.00597682	-0.0355642	-0.0641432	7.5855	0.0225335	0.0066021
OAR6_14540611.1	6	11949254	+	A	G	84	-0.0367224	0.0133594	7.55595	0.00598122	-0.0357461	-0.07735	7.57121	0.0226951	0.00660686
OAR6_15203898.1	6	12597895	+	A	G	84	0.030629	0.0111429	7.55556	0.00598253	0.0107247	0.0805458	10.1887	0.00613143	0.00660827
OAR7_58553587.1	7	52949062	+	A	G	84	0.0306227	0.0111429	7.55248	0.00599275	0.0225532	0.0637636	7.9181	0.0190813	0.00661932
OAR5_98355816.1	5	90078547	+	A	G	84	0.036515	0.0132893	7.5499	0.00600134	0.0491012	0.0459422	8.81203	0.0122037	0.00662859
OAR2_116552679.1	2	108386405	+	A	G	84	0.136459	0.0496805	7.54456	0.00601914	0.136459	NA	7.54456	0.00601914	0.00664783
s26648.1	7	43623501	+	A	C	84	-0.0289663	0.0105569	7.52866	0.00607251	-0.0123652	-0.0611406	8.94664	0.0114094	0.00670549
s17550.1	7	42441448	+	A	G	84	-0.0297545	0.0108475	7.52397	0.00608834	-0.00845581	-0.0692454	10.2997	0.00580024	0.00672259
s49602.1	2	248569857	+	G	A	84	0.030087	0.010971	7.52089	0.00609874	0.0264642	0.0611163	7.59205	0.0224599	0.00673382
s08896.1	25	32588193	+	G	A	84	-0.031222	0.0113902	7.51379	0.00612283	-0.0352279	-0.0588831	7.63494	0.0219833	0.00675985
s58483.1	2	247791887	+	G	A	84	0.0453995	0.0165658	7.51068	0.00613341	0.0306489	0.133342	8.82073	0.0121507	0.00677128
OAR22_33546166.1	22	29141523	+	G	A	84	-0.0308512	0.011268	7.49628	0.00618265	-0.0357039	-0.0614139	7.60395	0.0223267	0.00682445
OAR5_97654465.1	5	89396848	+	A	C	84	-0.0541393	0.019776	7.49463	0.00618834	-0.0541393	NA	7.49463	0.00618834	0.00683059
OAR15_621318.1	15	2306644	+	G	A	83	0.030335	0.0110809	7.49447	0.00618888	0.0384962	0.0564011	7.91006	0.0191581	0.00683118
OAR9_42089517.1	9	39956260	+	G	A	84	0.033101	0.0120927	7.49262	0.00619522	0.0134494	0.0812945	10.2611	0.00591329	0.00683802
s40260.1	17	69225728	+	G	A	84	0.0286283	0.0104608	7.48961	0.0062056	0.0371151	0.0554771	7.86357	0.0196086	0.00684923
OAR6_94573632.1	6	86149304	+	A	C	84	0.0329504	0.0120407	7.48897	0.0062078	0.0208459	0.0777985	8.65236	0.013218	0.0068516
OAR5_30341576.1	5	27296227	+	A	G	83	0.0306614	0.0112076	7.48447	0.00622334	0.0380851	0.0543287	7.83517	0.019889	0.00686839
s45916.1	2	116033293	+	G	A	84	0.0341675	0.0124893	7.48425	0.0062241	0.0391019	0.057383	7.75119	0.020742	0.00686921
OAR3_51353599.1	3	48112470	+	G	A	84	-0.02858	0.0104481	7.48251	0.0062301	-0.031737	-0.0558228	7.5409	0.0230417	0.00687569
DU468143_519.1	1	173516135	+	G	A	84	-0.0316355	0.0115772	7.46693	0.00628427	-0.0224669	-0.0729028	8.14423	0.0170413	0.00693417
OAR2_23295069.1	2	22983614	+	A	G	84	-0.0359987	0.0131776	7.46277	0.00629879	-0.0328296	-0.0773849	7.5639	0.0227782	0.00694984
OAR8_91411826.1	8	84674269	+	G	A	84	-0.0289238	0.0105919	7.45697	0.00631912	-0.0174208	-0.0625102	8.23502	0.016285	0.00697179
OAR1_45408089.1	1	43718924	+	A	G	84	0.0407763	0.0149503	7.43908	0.00638225	0.0321179	0.119062	8.32156	0.0155954	0.00703992
OAR8_92252442.1	8	85494166	+	C	A	84	-0.066752	0.0244881	7.43049	0.0064128	-0.066752	NA	7.43049	0.0064128	0.00707288
OAR3_159459695.1	3	149342167	+	G	A	84	-0.0321703	0.0118062	7.42492	0.00643268	-0.0500764	-0.0382489	10.2274	0.00601372	0.00709434
OAR15_53962257.1	15	49286216	+	A	G	84	-0.0308601	0.0113268	7.42298	0.00643962	-0.0512311	-0.0541385	9.84213	0.00729136	0.00710183
s04938.1	3	29160062	+	G	A	84	0.033081	0.0121633	7.39705	0.00653308	0.0407695	0.0549788	7.81312	0.0201095	0.00720264
s59207.1	21	33937633	+	A	G	84	-0.0329532	0.012119	7.39365	0.00654546	-0.023338	-0.0701684	7.9422	0.0188527	0.007216
OAR16_39563095.1	16	36377777	+	A	G	84	0.035069	0.0129011	7.38914	0.0065619	0.0289627	0.0878659	7.8738	0.0195086	0.00723373
OAR1_97622932.1	1	91815729	+	G	A	84	0.0418836	0.0154306	7.36753	0.0066412	0.024478	0.15029	10.2556	0.00592952	0.00731924
OAR1_52227026.1	1	49985611	+	A	G	84	0.0264395	0.00974886	7.35528	0.00668662	0.000745281	0.0549501	10.3147	0.00575694	0.00736822
s19872.1	19	28340902	+	A	G	84	0.0522824	0.0192883	7.34723	0.0067166	0.0522824	NA	7.34723	0.0067166	0.00740054
OAR15_10223338.1	15	10378494	+	A	C	84	-0.0377097	0.0139133	7.34587	0.00672168	-0.0345637	-0.095868	7.58446	0.0225452	0.00740601
s10623.1	3	21876219	+	G	A	84	-0.0303522	0.0111997	7.34454	0.00672667	-0.0492374	-0.0566187	9.21023	0.0100005	0.00741139
OARX_67423871.1	27	65533873	+	A	C	84	0.0312603	0.0115467	7.32948	0.00678328	0.0278096	0.0649565	7.41312	0.0245618	0.0074724
OAR3_142190582.1	3	132823805	+	A	C	84	0.0303579	0.0112137	7.32907	0.00678482	0.0181443	0.071708	8.43627	0.0147261	0.00747406
OAR10_29546872.1	10	29489616	+	T	A	84	-0.134386	0.0496805	7.3171	0.00683015	-0.134386	NA	7.3171	0.00683015	0.00752292
OAR9_22779160.1	9	21814769	+	G	A	84	-0.0445564	0.0164767	7.31278	0.0068466	-0.0542693	-0.0100225	8.95538	0.0113596	0.00754064
OAR17_21193469.1	17	18781482	+	A	C	84	0.0534344	0.019776	7.30073	0.00689265	0.0534344	NA	7.30073	0.00689265	0.00759026
s44033.1	3	62065811	+	A	G	84	-0.0295316	0.010932	7.2975	0.00690505	-0.048829	-0.0505006	9.56557	0.00837263	0.00760362
OAR18_26628231.1	18	25665536	+	G	A	84	-0.0584535	0.0216447	7.29321	0.00692157	-0.0584535	NA	7.29321	0.00692157	0.00762141
OAR24_32270570.1	24	29515736	+	G	A	84	-0.0398827	0.0147878	7.27379	0.00699681	-0.0394863	-0.0844084	7.27913	0.0262638	0.00770245
OAR18_66114670.1	18	61975979	+	A	G	84	-0.0275058	0.0102034	7.26707	0.00702302	-0.0524089	-0.0487858	10.5247	0.00518302	0.00773069
OAR4_52652446.1	4	49785179	+	A	G	84	0.0547826	0.0203233	7.266	0.00702722	0.0547826	NA	7.266	0.00702722	0.00773521
OAR4_127014530.1	4	119026363	+	A	G	84	0.0366529	0.0136045	7.25856	0.00705637	0.0170664	0.1399	11.9015	0.00260382	0.0077666
s19495.1	1	261569623	+	G	A	84	-0.0359475	0.0133594	7.24043	0.00712797	-0.0371606	-0.0670427	7.26399	0.0264633	0.00784369
OAR25_21629112.1	25	20823028	+	C	A	84	0.0389558	0.0144783	7.23953	0.00713158	0.033062	0.107062	7.75284	0.0207249	0.00784758
OAR1_78515232.1	1	73296860	+	C	A	84	0.0335517	0.0124701	7.23914	0.0071331	0.0282934	0.0767745	7.53253	0.0231383	0.00784922
OAR2_184407225.1	2	174007265	+	A	G	84	-0.0332388	0.0123567	7.23579	0.00714643	-0.0417132	-0.0508676	7.9911	0.0183973	0.00786357
OAR5_52351898.1	5	48053963	+	G	A	84	-0.0363698	0.0135305	7.22528	0.00718841	-0.0389327	-0.0678182	7.2692	0.0263945	0.00790876
OAR2_33972713.1	2	32705626	+	G	A	84	0.0303441	0.0112893	7.22457	0.00719123	0.0305879	0.060434	7.22502	0.026984	0.0079118
OAR3_159189779.1	3	149121971	+	A	G	84	0.0348075	0.0129571	7.21653	0.00722354	0.0335441	0.0729015	7.23373	0.0268667	0.00794657
s55111.1	1	260116034	+	G	A	84	0.0313571	0.011694	7.19032	0.00732977	0.0349113	0.0616546	7.25947	0.0265231	0.00806089
OAR2_171531431.1	2	161965947	+	G	A	84	0.0287061	0.0107068	7.18836	0.00733782	0.0270737	0.0577931	7.20251	0.0272894	0.00806955
OAR17_50914615.1	17	46737216	+	G	A	84	-0.0291528	0.0108807	7.17867	0.00737754	-0.0262337	-0.0602403	7.23566	0.0268409	0.00811229
OAR10_5271954.1	10	7001424	+	G	A	84	0.0441169	0.0164767	7.16921	0.00741655	0.0443765	0.0861195	7.17038	0.0277314	0.00815425
s64890.1	12	44069325	+	A	G	84	0.0286618	0.0107068	7.1662	0.00742898	0.0437504	0.053802	8.37569	0.015179	0.00816762
OAR2_223562162_X.1	2	211304214	+	A	G	84	0.0265082	0.00990234	7.16615	0.00742921	0.0313275	0.0511423	7.28555	0.0261796	0.00816787
OAR5_27241937.1	5	24284124	+	G	A	84	-0.0328557	0.0122805	7.15796	0.00746322	-0.0260003	-0.0758967	7.60671	0.0222959	0.00820444
OAR20_3795317.1	20	3839300	+	G	A	84	-0.0610769	0.022839	7.15154	0.00748997	-0.046738	-0.16302	7.74907	0.020764	0.00823322
s01982.1	3	35381864	+	A	G	84	0.028941	0.0108223	7.15131	0.00749093	0.0154921	0.0668479	8.35242	0.0153566	0.00823425
OAR25_873933.1	25	733634	+	A	G	84	0.0302346	0.0113107	7.14544	0.0075155	0.00681149	0.0717946	10.5732	0.00505896	0.00826067
OAR3_77662713.1	3	73365601	+	A	G	84	0.0365165	0.013664	7.14202	0.00752982	0.0199966	0.127775	10.3063	0.00578124	0.00827608
OAR8_14718655.1	8	13150235	+	C	A	84	-0.0279535	0.0104608	7.14072	0.00753529	-0.0027276	-0.0611964	10.4447	0.00539474	0.00828195
OAR9_29076000.1	9	27699539	+	G	A	84	-0.0434315	0.0162547	7.13926	0.00754142	-0.0516565	-0.0170071	8.41059	0.0149164	0.00828855
s73534.1	9	28381703	+	G	A	84	-0.0434315	0.0162547	7.13926	0.00754142	-0.0516565	-0.0170071	8.41059	0.0149164	0.00828855
s00685.1	5	25896349	+	G	A	84	0.033277	0.0124677	7.12383	0.00760662	0.0350907	0.0626847	7.15751	0.0279105	0.00835866
OAR21_11691009.1	21	10141822	+	G	A	84	-0.0317337	0.0118987	7.11281	0.00765352	-0.0302885	-0.0639947	7.12469	0.0283723	0.00840907
s03860.1	7	41992689	+	G	A	84	-0.0275523	0.0103317	7.11164	0.0076585	-0.0102205	-0.0639082	8.87192	0.0118437	0.00841442
OAR1_286871592.1	1	264966130	+	G	A	84	-0.0421374	0.015807	7.10616	0.00768193	-0.0421374	NA	7.10616	0.00768193	0.00843961
OAR3_70676622.1	3	66751036	+	G	A	84	0.0299618	0.0112399	7.10579	0.00768354	0.0224772	0.0645464	7.48169	0.023734	0.00844134
s68395.1	25	31201320	+	G	A	84	-0.0332248	0.0124701	7.09875	0.00771375	-0.0295857	-0.0731426	7.23928	0.0267923	0.00847382
OAR23_5044297.1	23	4612974	+	G	A	84	-0.0332631	0.0124893	7.0933	0.00773728	-0.0453924	-0.0419856	8.47396	0.0144511	0.0084991
OAR15_55382195.1	15	50587913	+	G	A	84	-0.0374071	0.0140483	7.0902	0.00775066	-0.0329858	-0.100062	7.46201	0.0239687	0.00851348
OAR18_54116518.1	18	50525472	+	A	C	84	0.0303794	0.011414	7.08409	0.00777714	0.0448791	0.0540321	8.38073	0.0151407	0.00854194
OAR22_1360419.1	22	843991	+	A	G	84	-0.033485	0.0125867	7.07742	0.00780614	-0.0173249	-0.0967385	9.19092	0.0100976	0.0085731
OAR1_51678999.1	1	49504315	+	G	A	84	0.054065	0.0203233	7.07689	0.00780846	0.054065	NA	7.07689	0.00780846	0.00857559
OAR3_160788031.1	3	150501442	+	G	A	83	-0.0276866	0.0104092	7.07461	0.00781838	-0.02873	-0.0552606	7.07973	0.0290173	0.00858625
OAR8_5963547.1	8	5676238	+	A	G	84	0.0410364	0.0154306	7.07248	0.00782767	0.0410364	NA	7.07248	0.00782767	0.00859623
OAR22_14146417.1	22	11918208	+	G	A	84	0.0333143	0.012528	7.07126	0.00783303	0.0422694	0.0463647	7.98237	0.0184778	0.00860199
OAR7_21170284.1	7	20306527	+	G	A	84	0.0293369	0.0110368	7.06549	0.00785826	0.0275691	0.0592605	7.08329	0.0289656	0.0086291
OAR15_11405549.1	15	11429964	+	A	G	84	0.0295509	0.0111174	7.06541	0.00785861	0.028058	0.0591434	7.07535	0.0290809	0.00862948
DU223332_376.1	2	59623778	+	G	A	84	0.0444386	0.0167195	7.06437	0.00786321	0.0563703	-0.00399698	9.34945	0.00932808	0.00863442
OAR2_187067064.1	2	176430476	+	G	A	84	0.0301016	0.0113268	7.06258	0.00787105	0.0169549	0.0681325	8.21535	0.0164459	0.00864284
OAR23_8996976.1	23	8171150	+	G	A	83	0.0286551	0.0107844	7.0601	0.00788194	0.0525877	0.0490472	10.4026	0.00550935	0.00865455
OAR3_130337183.1	3	122106563	+	G	A	83	0.0347295	0.0130786	7.05143	0.00792021	0.0337556	0.0723118	7.06388	0.0292482	0.00869566
OAR5_68350537.1	5	62079675	+	G	A	84	0.0500591	0.0188515	7.05138	0.00792042	0.0500591	NA	7.05138	0.00792042	0.00869588
OAR12_51183574.1	12	46188651	+	A	G	84	0.0359748	0.013552	7.0468	0.00794068	0.0451774	0.0399007	8.11389	0.0173018	0.00871764
s53748.1	5	61046440	+	G	A	84	0.054189	0.0204173	7.04411	0.00795264	0.0700151	0.0421502	8.40777	0.0149374	0.00873049
OAR15_10041872.1	15	10104139	+	G	A	84	-0.0324216	0.012226	7.03238	0.00800487	-0.049503	-0.0336721	10.0156	0.00668552	0.00878659
OAR3_166796016.1	3	155680383	+	G	A	84	-0.0338467	0.0127679	7.02738	0.00802728	-0.0216156	-0.0960482	8.83195	0.0120827	0.00881065
OAR6_8879232.1	6	6721644	+	G	A	84	0.0408952	0.0154306	7.02389	0.00804294	0.0439079	0.0702762	7.11041	0.0285755	0.00882747
OAR1_89955814.1	1	84513438	+	A	G	84	0.0321158	0.012119	7.02266	0.00804845	0.0312186	0.0656074	7.0288	0.0297656	0.00883339
OAR1_72984979.1	1	68373962	+	G	A	84	-0.0398703	0.0150461	7.02184	0.00805214	-0.0415379	-0.0614697	7.10528	0.0286489	0.00883735
OAR14_27453017.1	14	26209188	+	G	A	83	-0.0335596	0.012667	7.01919	0.00806405	-0.0290072	-0.0773817	7.25326	0.0266057	0.00885014
OAR14_67922458.1	14	61289494	+	G	A	84	0.0317367	0.0119829	7.0146	0.00808478	0.0378267	0.0586557	7.2845	0.0261933	0.00887239
OAR1_59376965.1	1	56318845	+	G	A	84	-0.027777	0.0104878	7.0146	0.00808478	-0.0486455	-0.0536569	9.07603	0.0106946	0.0088724
s58105.1	12	59481741	+	G	A	84	-0.0301645	0.0113902	7.01345	0.00808995	-0.0113379	-0.0770639	9.68927	0.00787049	0.00887795
DU238011_215.1	18	39042174	+	G	A	84	-0.0306232	0.0115638	7.01292	0.00809236	-0.0361366	-0.0544432	7.26312	0.0264748	0.00888053
s07580.1	5	46139145	+	G	A	84	-0.0485229	0.0183432	6.99751	0.00816232	-0.0553285	-0.0571464	7.447	0.0241493	0.00895564
OAR8_71875112.1	8	66873982	+	A	G	84	-0.0296832	0.0112259	6.99165	0.00818906	-0.0222478	-0.0669837	7.39628	0.0247695	0.00898435
OAR3_24466841.1	3	22605311	+	A	G	84	0.0340383	0.0128905	6.97265	0.00827647	0.0318873	0.0741713	7.03026	0.0297439	0.00907816
OAR5_25199082.1	5	22445138	+	G	A	84	0.0313233	0.0118635	6.97122	0.00828309	0.0267355	0.0673018	7.14066	0.0281465	0.00908527
OAR1_46640007.1	1	44840357	+	G	A	84	0.0391181	0.0148159	6.97109	0.0082837	0.0300667	0.118904	7.99727	0.0183407	0.00908593
s60952.1	25	29427687	+	A	G	84	-0.0354565	0.0134336	6.96637	0.00830559	-0.0347144	-0.0740144	6.97594	0.0305629	0.00910942
OAR2_133688907.1	2	125564378	+	A	C	84	-0.0374339	0.0141838	6.96533	0.0083104	-0.0442498	-0.0563081	7.35653	0.0252667	0.00911457
OAR15_58554489.1	15	53320805	+	C	A	84	-0.0306975	0.011641	6.95387	0.00836383	-0.0168949	-0.0671732	8.08925	0.0175163	0.00917191
s38778.1	12	62639656	+	A	G	84	0.034424	0.0130632	6.94419	0.00840919	0.0492045	0.0329998	9.04629	0.0108548	0.00922058
OAR1_142907676.1	1	131866559	+	A	G	84	-0.055148	0.0209415	6.935	0.00845251	-0.055148	NA	6.935	0.00845251	0.00926705
s45900.1	20	49324928	+	G	C	83	-0.0292461	0.0111079	6.93229	0.00846534	-0.0282613	-0.0590074	6.93831	0.0311434	0.00928081
s28763.1	6	8877453	+	A	G	84	-0.0427669	0.0162547	6.92244	0.00851207	-0.0569212	0.0346804	10.6874	0.00477813	0.00933094
OAR22_48624371.1	22	43220196	+	G	A	84	-0.0355209	0.0135061	6.91686	0.00853866	-0.0210449	-0.122597	9.65904	0.00799037	0.00935946
OAR7_52801842.1	7	47796402	+	A	G	84	-0.0307941	0.0117098	6.91569	0.00854429	-0.0511801	-0.0404471	10.2771	0.00586624	0.00936549
OAR19_40891130.1	19	38976219	+	G	A	84	-0.0285086	0.0108427	6.91309	0.0085567	-0.0271497	-0.0575149	6.92382	0.0313698	0.00937881
s63534.1	10	26917895	+	G	A	84	-0.0569085	0.0216447	6.91277	0.00855823	-0.0569085	NA	6.91277	0.00855823	0.00938044
OAR2_67730998.1	2	63298274	+	A	G	84	0.0841009	0.0320117	6.90212	0.00860934	0.0841009	NA	6.90212	0.00860934	0.00943525
OAR18_42405134.1	18	39761437	+	G	A	84	0.0293786	0.0111997	6.88089	0.00871223	0.0195667	0.0608799	7.38451	0.0249158	0.00954556
OAR1_46385796.1	1	44657909	+	A	G	84	0.0307773	0.0117337	6.88008	0.00871616	0.00279002	0.0988711	12.78	0.00167823	0.00954978
OAR12_56589339.1	12	51091389	+	C	A	84	-0.0294218	0.0112189	6.87765	0.00872802	-0.0331504	-0.0573789	6.95992	0.0308087	0.0095625
s06769.1	22	31444074	+	C	A	84	0.0290972	0.0110954	6.8773	0.00872972	0.0256794	0.0608181	6.95992	0.0308086	0.00956431
OAR2_169617124.1	2	160102134	+	G	A	84	0.032826	0.012528	6.86551	0.00878751	0.0538871	0.0179949	11.905	0.00259935	0.00962626
OAR2_169649708.1	2	160136224	+	G	A	84	0.032826	0.012528	6.86551	0.00878751	0.0538871	0.0179949	11.905	0.00259935	0.00962626
s10422.1	21	7646367	+	C	A	84	-0.0588196	0.0224517	6.86347	0.00879757	-0.0588196	NA	6.86347	0.00879757	0.00963704
OAR6_121362769.1	6	106722446	+	A	G	84	-0.106873	0.0408136	6.85692	0.00882986	-0.106873	NA	6.85692	0.00882986	0.00967165
OAR15_37834625.1	15	35919995	+	A	G	84	-0.0338478	0.012933	6.84954	0.00886639	-0.0429179	-0.0436253	7.76627	0.0205862	0.00971079
OAR8_38564574.1	8	35833234	+	A	G	84	-0.0337342	0.0128905	6.8486	0.00887107	-0.0348996	-0.0641663	6.86551	0.0322978	0.00971582
s67051.1	13	71663266	+	G	A	84	0.0307008	0.0117357	6.84356	0.00889611	0.0432574	0.0456919	8.20197	0.0165564	0.00974265
OAR25_1031652.1	25	874291	+	A	C	84	-0.0350148	0.013386	6.84232	0.00890231	-0.0464808	-0.0260321	8.79782	0.0122907	0.00974929
OAR3_69711721.1	3	65847832	+	A	G	84	0.0473364	0.018104	6.83662	0.00893076	0.0473364	NA	6.83662	0.00893076	0.00977977
s35322.1	21	33114554	+	G	A	84	-0.0278902	0.0106706	6.83169	0.00895543	-0.0109332	-0.0624605	8.51991	0.0141229	0.00980621
OAR1_254679522.1	1	235603698	+	G	A	84	-0.0432813	0.0165658	6.82616	0.00898324	-0.0432813	NA	6.82616	0.00898324	0.009836
OAR15_44886526.1	15	42658142	+	A	G	84	-0.0302474	0.0115772	6.82601	0.00898397	-0.0367476	-0.0600679	7.01809	0.0299255	0.00983678
s63741.1	1	128466498	+	A	G	84	0.0279362	0.0106932	6.82531	0.00898752	0.0241777	0.0576727	6.91194	0.0315567	0.00984058
OAR5_31942958.1	5	28859671	+	G	A	84	0.0260541	0.00997633	6.82041	0.00901221	0.0413542	0.0501466	7.93381	0.0189319	0.00986704
OAR1_283136260.1	1	261461052	+	G	A	84	-0.0409859	0.015696	6.81855	0.0090216	-0.0427742	-0.0650017	6.89213	0.0318708	0.0098771
s04662.1	13	17763003	+	G	A	84	0.0767923	0.0294093	6.81814	0.00902363	0.0767923	NA	6.81814	0.00902363	0.00987927
s67010.1	5	35560426	+	G	A	84	0.0715396	0.027404	6.815	0.00903952	0.0715396	NA	6.815	0.00903952	0.00989629
s11154.1	12	43262981	+	A	G	84	-0.0468555	0.017952	6.81234	0.00905302	-0.0528182	-0.056366	7.19979	0.0273265	0.00991076
OAR22_22804074.1	22	18900558	+	A	G	84	0.0405499	0.0155407	6.80828	0.00907362	0.0371846	0.114089	7.08489	0.0289425	0.00993282
OAR10_88538332.1	10	81050272	+	A	G	84	-0.047801	0.0183432	6.79086	0.00916258	-0.0491991	-0.0874054	6.80983	0.0332097	0.0100281
OARX_14005468.1	27	7831823	+	A	C	84	-0.0408934	0.015696	6.7878	0.00917829	-0.0379487	-0.109731	6.98733	0.0303892	0.0100449
s60310.1	3	1867331	+	A	G	84	0.0276636	0.0106229	6.78162	0.00921015	0.036752	0.0508964	7.28708	0.0261596	0.010079
OAR1_34041305.1	1	33246690	+	G	A	84	-0.0258273	0.00991797	6.78131	0.00921172	-0.0301278	-0.0506536	6.8746	0.0321513	0.0100807
OAR2_41472159.1	2	39827928	+	A	G	84	-0.0266601	0.0102403	6.7779	0.00922934	-0.0275494	-0.0532845	6.78145	0.0336842	0.0100996
s44370.1	8	66964847	+	G	A	84	0.0282811	0.0108664	6.77358	0.00925172	0.0542604	0.0493074	10.4822	0.00529455	0.0101235
OAR6_7822475.1	6	5848821	+	G	C	84	0.0314555	0.0120862	6.7735	0.00925213	0.0290232	0.0668913	6.82345	0.0329842	0.010124
s62442.1	11	12967470	+	A	G	84	0.0315889	0.0121389	6.77194	0.00926019	0.0438536	0.0448433	7.8754	0.019493	0.0101326
OAR25_24287764_X.1	25	23177196	+	A	G	84	-0.0544917	0.0209415	6.77092	0.00926552	-0.0544917	NA	6.77092	0.00926552	0.0101383
OAR1_187015243.1	1	173388389	+	G	A	84	-0.0293129	0.011268	6.76737	0.00928396	-0.0340509	-0.0543702	6.93528	0.0311906	0.0101581
OAR3_33169641.1	3	30918290	+	G	A	84	0.0270065	0.0103825	6.76599	0.00929116	0.0268951	0.0540695	6.76606	0.0339444	0.0101658
OAR12_55294569.1	12	49918827	+	A	G	84	-0.027563	0.0105993	6.76243	0.00930968	-0.00851749	-0.0564724	8.45193	0.0146112	0.0101856
OAR7_90890170.1	7	83458457	+	G	A	84	-0.0313524	0.0120579	6.76077	0.00931837	-0.035791	-0.0572799	6.93251	0.0312337	0.0101949
s12487.1	2	72468403	+	A	G	84	0.0423746	0.0162973	6.76052	0.00931965	0.0224134	0.14623	9.42644	0.00897581	0.0101963
OAR16_57881990.1	16	53194731	+	C	A	84	0.0396661	0.0152566	6.75964	0.00932425	0.0323339	0.108636	7.31193	0.0258366	0.0102012
OAR13_46154111.1	13	42810896	+	A	T	84	0.0299677	0.0115315	6.75359	0.0093559	0.0304665	0.0595005	6.75547	0.0341246	0.0102351
OAR4_38383717.1	4	36368411	+	A	C	84	-0.0314177	0.0120927	6.74993	0.00937514	-0.0329489	-0.0603791	6.76911	0.0338927	0.0102557
s53332.1	17	17947799	+	G	A	84	-0.0530271	0.0204173	6.74528	0.00939962	-0.064331	-0.0587507	7.44096	0.0242223	0.0102819
OAR1_233661703.1	1	216419828	+	G	A	84	0.0378473	0.0145806	6.73784	0.00943888	0.0335993	0.0960847	6.99103	0.0303331	0.0103239
OAR6_120771496.1	6	106201298	+	C	A	84	-0.0287902	0.0110954	6.73298	0.00946466	-0.0219606	-0.0628235	7.06289	0.0292625	0.0103515
OAR1_51833033.1	1	49602186	+	A	G	84	-0.0272564	0.0105049	6.73209	0.00946938	-0.0599525	-0.0434194	12.7691	0.00168746	0.0103565
OAR1_186923477.1	1	173322934	+	G	A	84	-0.0289511	0.0111583	6.73181	0.00947087	-0.0246682	-0.0606015	6.85536	0.0324622	0.0103581
OAR8_4300407.1	8	4015554	+	C	A	84	0.0290768	0.0112137	6.72354	0.00951484	0.0444343	0.0504569	8.21236	0.0164706	0.0104052
OAR1_78868061.1	1	73650306	+	A	G	84	0.0285429	0.0110103	6.72045	0.00953138	0.0250969	0.0593258	6.80049	0.0333651	0.0104229
s41461.1	1	100938515	+	G	A	84	0.0634113	0.0244881	6.70534	0.00961244	0.0634113	NA	6.70534	0.00961244	0.0105096
s63734.1	15	45729001	+	A	G	84	0.0426314	0.0164767	6.69454	0.00967084	0.0425986	0.0855299	6.69456	0.0351799	0.0105721
s07254.1	8	6919043	+	G	A	84	0.030813	0.0119133	6.68961	0.00969766	0.0445384	0.0606284	7.5376	0.0230798	0.0106008
OAR16_19296989.1	16	17486160	+	A	G	84	0.128483	0.0496805	6.68832	0.00970466	0.128483	NA	6.68832	0.00970466	0.0106082
OAR16_19321740.1	16	17510140	+	C	A	84	0.128483	0.0496805	6.68832	0.00970466	0.128483	NA	6.68832	0.00970466	0.0106082
s68443.1	3	91954437	+	G	A	84	-0.0333327	0.0128905	6.68657	0.00971422	-0.0288498	-0.079367	6.93677	0.0311673	0.0106185
OAR12_2008838.1	12	3668516	+	G	A	84	-0.031384	0.0121389	6.68435	0.00972627	-0.0444527	-0.0432315	7.93723	0.0188996	0.0106314
OAR3_156734590.1	3	146707358	+	G	A	84	-0.0297883	0.0115239	6.68176	0.00974044	-0.0359509	-0.0568508	6.91234	0.0315504	0.0106465
OAR3_164047094.1	3	153206379	+	A	G	84	-0.030206	0.0116861	6.68112	0.00974393	-0.0292482	-0.0616092	6.68896	0.0352786	0.0106502
OAR3_131039658.1	3	122792453	+	A	C	84	0.0351573	0.0136045	6.67827	0.00975954	0.0186515	0.126434	9.97554	0.00682087	0.0106669
OAR10_28087786.1	10	28047675	+	A	G	84	0.0322377	0.0124773	6.67555	0.00977446	0.0234566	0.0837373	7.50352	0.0234764	0.0106829
s04347.1	1	42767101	+	G	A	84	0.0313087	0.012119	6.6741	0.00978241	0.0288145	0.0670196	6.7337	0.0344982	0.0106914
OAR2_197753284.1	2	186582168	+	G	A	84	0.0308979	0.0119638	6.66994	0.00980524	0.0322386	0.0609601	6.68192	0.0354029	0.0107158
s69065.1	6	91532548	+	A	G	84	-0.0270321	0.0104707	6.66509	0.00983199	-0.0146909	-0.0546109	7.3563	0.0252697	0.0107444
OAR10_68873989.1	10	66602231	+	G	A	84	0.0344949	0.0133623	6.66417	0.00983705	0.0281392	0.094701	7.3242	0.0256785	0.0107498
OAR2_101229821_X.1	2	94133676	+	C	A	84	-0.0438172	0.0169855	6.65476	0.00988914	-0.0476231	-0.0594101	6.86789	0.0322595	0.0108055
s55778.1	13	1613974	+	G	A	84	0.0276818	0.0107357	6.64854	0.0099237	0.0146222	0.0651889	7.73187	0.0209433	0.0108425
OAR3_80099118.1	3	75647675	+	G	A	84	0.0324503	0.0125867	6.6468	0.00993339	0.0426783	0.0414363	7.86888	0.0195567	0.0108528
OAR15_31925125.1	15	30362511	+	G	A	84	-0.0275372	0.0106811	6.64675	0.00993371	-0.0236529	-0.0579234	6.73813	0.0344217	0.0108532
OAR8_40662447.1	8	37699146	+	C	A	84	0.0277438	0.0107679	6.63846	0.00997999	0.0457224	0.0501533	8.43362	0.0147456	0.0109027
OAR1_229347642.1	1	212463378	+	A	G	84	0.0362656	0.0140758	6.63808	0.00998216	0.0395376	0.063272	6.73397	0.0344935	0.010905
OAR20_50942522.1	20	46711213	+	G	A	84	-0.0380971	0.0147878	6.63703	0.00998803	-0.0356728	-0.104585	6.83671	0.0327663	0.0109112
s66871.1	12	24816382	+	A	G	84	0.0297214	0.0115467	6.62559	0.0100524	0.0541803	0.0421777	10.828	0.00445381	0.01098
OAR9_58351842.1	9	55481262	+	G	A	84	-0.0316993	0.0123196	6.62072	0.0100799	-0.0437712	-0.049214	7.86715	0.0195735	0.0110094
OAR26_44441243.1	26	39215162	+	G	A	84	-0.0366045	0.0142263	6.62039	0.0100818	-0.0381398	-0.0649908	6.66038	0.0357863	0.0110114
OAR14_8945560.1	14	8603532	+	G	A	84	-0.0288129	0.0111997	6.61847	0.0100926	-0.0422607	-0.0547165	7.56449	0.0227715	0.0110231
s22481.1	8	7379760	+	A	G	84	0.0301909	0.0117357	6.61814	0.0100945	0.0307656	0.0603623	6.61959	0.0365237	0.0110251
s62725.1	1	70065996	+	G	A	84	0.0423705	0.0164767	6.61286	0.0101245	0.0438884	0.072381	6.65298	0.035919	0.0110571
OAR5_2654207.1	5	2441486	+	G	A	84	0.0335754	0.0130632	6.60604	0.0101634	0.0242989	0.0952159	7.81984	0.0200421	0.0110986
OAR3_49610425.1	3	46641607	+	C	A	84	0.048436	0.0188515	6.60153	0.0101891	0.048436	NA	6.60153	0.0101891	0.0111261
OAR14_32948272.1	14	31561575	+	G	A	84	0.0286403	0.0111583	6.58807	0.0102665	0.0255042	0.0577471	6.63685	0.0362098	0.0112088
OAR6_47300850.1	6	42363687	+	A	G	84	0.0383609	0.0149503	6.58387	0.0102907	0.0477639	0.0359867	7.62465	0.0220968	0.0112347
OAR8_87794040.1	8	81433067	+	G	A	84	-0.0310671	0.012119	6.5715	0.0103625	-0.0406084	-0.0452935	7.4437	0.0241891	0.0113113
s16676.1	25	41916182	+	G	A	84	0.0303735	0.0118491	6.57082	0.0103664	0.0361298	0.0535712	6.85942	0.0323963	0.0113156
OAR25_8884288.1	25	8993946	+	A	C	84	-0.0357949	0.0139669	6.56818	0.0103818	-0.0402319	-0.0645902	6.66646	0.0356777	0.011332
OAR7_23974948.1	7	22899745	+	G	A	84	0.030305	0.0118327	6.55937	0.0104333	0.0253261	0.0679321	6.77993	0.0337098	0.011387
OAR20_24866670.1	20	23346706	+	G	A	84	-0.0660418	0.0258022	6.55127	0.010481	-0.0660418	NA	6.55127	0.010481	0.0114379
OAR3_158384600.1	3	148313600	+	A	G	84	0.0319134	0.0124701	6.54945	0.0104917	0.014214	0.102143	9.8375	0.00730828	0.0114493
OAR5_60452078.1	5	55469376	+	A	G	84	0.0266985	0.0104369	6.54384	0.0105248	0.0340721	0.0496803	6.87009	0.032224	0.0114847
OAR1_161353043.1	1	149768604	+	G	A	84	-0.0336708	0.0131635	6.54282	0.0105308	-0.0433163	-0.0452139	7.36212	0.0251963	0.0114911
s16439.1	14	9832771	+	A	C	84	-0.0286812	0.0112137	6.54183	0.0105367	-0.0320857	-0.0556561	6.615	0.0366076	0.0114974
OAR23_25624860.1	23	24417790	+	G	A	82	-0.0523384	0.0204684	6.53842	0.0105569	-0.0523384	NA	6.53842	0.0105569	0.011519
OAR1_78460269.1	1	73242241	+	A	G	84	0.0288084	0.011268	6.53642	0.0105688	0.0203125	0.0652476	7.07631	0.0290669	0.0115316
OAR23_23251607.1	23	22010063	+	C	A	84	-0.0277171	0.0108427	6.53457	0.0105798	-0.0252462	-0.0553733	6.56051	0.0376188	0.0115434
OAR7_63627909.1	7	57653139	+	A	G	84	0.0288794	0.0112982	6.53365	0.0105852	0.0119929	0.0703468	8.56367	0.0138173	0.0115492
s33211.1	17	53036121	+	G	A	84	-0.126981	0.0496805	6.53291	0.0105897	-0.126981	NA	6.53291	0.0105897	0.011554
OAR13_44631782.1	13	40632763	+	G	A	84	-0.0372636	0.0145806	6.53163	0.0105973	-0.0340276	-0.0900602	6.67856	0.0354625	0.0115621
OAR8_86385277.1	8	80069842	+	G	A	84	-0.0318616	0.0124701	6.5282	0.0106177	-0.0291911	-0.0693291	6.59928	0.0368964	0.0115839
s15296.1	20	35759918	+	A	G	84	-0.0344078	0.0134667	6.52817	0.0106179	-0.0315714	-0.0791298	6.63725	0.0362027	0.0115841
OAR6_7206213_X.1	6	5293621	+	A	G	84	0.027892	0.0109191	6.52505	0.0106365	0.0360256	0.0542015	6.86673	0.0322782	0.011604
s12256.1	3	33446251	+	G	A	84	0.0283959	0.0111174	6.5239	0.0106434	0.0252779	0.0595926	6.59454	0.0369841	0.0116113
s62501.1	13	44452880	+	A	C	84	0.0272152	0.0106586	6.51962	0.0106691	0.0207947	0.0555553	6.72921	0.0345757	0.0116388
OAR5_35928496.1	5	32331955	+	A	G	84	-0.035659	0.0139669	6.51838	0.0106765	-0.0341032	-0.0815459	6.57807	0.0372898	0.0116467
OAR23_23803976.1	23	22537542	+	G	A	84	0.0297202	0.011641	6.51812	0.0106781	0.0318068	0.0568389	6.55494	0.0377237	0.0116483
s35463.1	2	183817757	+	G	A	84	0.0345938	0.013552	6.51616	0.0106898	0.0444967	0.0346998	7.75184	0.0207353	0.0116609
OAR3_78378522.1	3	74046300	+	G	A	83	-0.0297608	0.0116614	6.5131	0.0107083	-0.0360719	-0.0529982	6.82343	0.0329846	0.0116806
OAR22_31403768.1	22	27031496	+	G	A	84	0.0319066	0.0125062	6.50893	0.0107334	0.0399679	0.0457347	7.23489	0.0268511	0.0117074
OAR3_89178143.1	3	84099615	+	A	G	84	-0.0300631	0.0117839	6.50863	0.0107352	-0.0365776	-0.0534357	6.85146	0.0325255	0.0117093
OAR3_57220169.1	3	54014181	+	A	G	84	0.0291295	0.0114195	6.50687	0.0107459	0.0141209	0.067064	7.99655	0.0183472	0.0117207
OAR8_81444053.1	8	75534797	+	G	A	84	-0.0383533	0.0150461	6.49768	0.0108016	-0.0352147	-0.111095	6.79326	0.033486	0.0117801
OAR21_14857144.1	21	13022304	+	A	G	84	0.0317818	0.0124701	6.49554	0.0108146	0.0291419	0.0692784	6.56868	0.0374652	0.011794
OAR2_133088440.1	2	124903081	+	A	G	83	-0.0254592	0.00999631	6.48648	0.0108698	-0.0229366	-0.0513659	6.51673	0.0384513	0.011853
OAR16_40016364.1	16	36830620	+	A	G	84	-0.0284182	0.0111583	6.48627	0.0108711	-0.057097	-0.0525716	10.5658	0.00507776	0.0118543
OAR20_53322346.1	20	48950575	+	A	G	84	-0.0340172	0.0133623	6.48086	0.0109042	-0.0349154	-0.0644864	6.49348	0.0389007	0.0118897
OAR15_581831_X.1	15	2268963	+	C	G	84	0.0308102	0.0121037	6.47971	0.0109113	0.0366029	0.0525273	6.74506	0.0343028	0.0118972
OAR11_41118183.1	11	38607884	+	A	G	84	-0.0317387	0.0124701	6.47794	0.0109221	-0.0289856	-0.0694374	6.5575	0.0376753	0.0119088
OAR23_29785186.1	23	28492997	+	A	G	84	-0.031442	0.0123567	6.47462	0.0109426	-0.0327472	-0.0609596	6.49085	0.038952	0.0119306
OAR16_48888918.1	16	44938741	+	A	C	84	-0.026541	0.0104312	6.47382	0.0109475	-0.0433444	-0.0483868	8.00701	0.0182516	0.0119358
s55008.1	1	225218514	+	G	A	84	-0.0282786	0.0111174	6.47011	0.0109704	-0.0337215	-0.0543167	6.64757	0.0360163	0.0119602
s75188.1	18	61708999	+	A	G	84	-0.0370409	0.0145691	6.46396	0.0110084	-0.0377194	-0.0655618	6.4818	0.0391287	0.0120008
OAR7_71007307.1	7	64846217	+	C	A	84	-0.0348876	0.0137307	6.45592	0.0110583	-0.0354353	-0.0680094	6.45924	0.0395725	0.0120541
s59979.1	13	40131690	+	A	G	84	0.0273553	0.0107679	6.45384	0.0110713	0.0549616	0.0362432	11.4688	0.00323286	0.0120679
OAR21_8713943.1	21	7344628	+	G	A	84	0.0311562	0.0122645	6.45338	0.0110742	0.0288144	0.0666058	6.51009	0.0385791	0.012071
OAR17_63857104.1	17	58410640	+	A	G	84	-0.0407738	0.0160517	6.45242	0.0110802	-0.0421876	-0.0769217	6.46717	0.039416	0.0120774
OAR5_33908312.1	5	30642141	+	G	A	83	-0.0352719	0.0138882	6.45009	0.0110947	-0.0553065	-0.00808289	10.6337	0.00490823	0.0120928
OAR18_42456586_X.1	18	39841776	+	G	A	83	0.0289937	0.0114165	6.44976	0.0110968	0.0195667	0.0604736	6.9213	0.0314093	0.0120951
OAR1_71789985.1	1	67174582	+	G	A	84	0.042071	0.0165658	6.44975	0.0110968	0.042071	NA	6.44975	0.0110968	0.0120951
OAR26_15765471.1	26	12949258	+	G	A	84	-0.0465821	0.0183432	6.44895	0.0111018	-0.0476069	-0.0871561	6.45914	0.0395745	0.0121004
OAR4_24030182.1	4	22906654	+	A	G	84	0.0316967	0.0124893	6.44096	0.0111518	0.0120745	0.106945	10.6622	0.00483875	0.0121538
OAR23_12612652.1	23	11415126	+	A	G	84	0.035466	0.013977	6.4387	0.011166	0.0275141	0.0942576	7.0389	0.0296157	0.0121689
s18949.1	3	92555208	+	A	G	83	0.0269567	0.0106263	6.43528	0.0111875	0.0011973	0.066418	10.343	0.00567591	0.0121919
s12512.1	22	18405491	+	A	G	84	0.0330883	0.013044	6.43469	0.0111913	0.0415825	0.0467548	7.30432	0.0259351	0.0121958
s37962.1	5	87705815	+	G	A	84	0.0296542	0.011694	6.43057	0.0112173	0.0162448	0.0633063	7.41489	0.0245401	0.0122236
s73611.1	9	34779773	+	A	G	84	-0.0275895	0.0108807	6.42941	0.0112246	-0.0467208	-0.0526114	8.23075	0.0163198	0.0122314
DU306244_235.1	9	34794980	+	G	A	84	-0.0275895	0.0108807	6.42941	0.0112246	-0.0467208	-0.0526114	8.23075	0.0163198	0.0122314
OAR21_30666071.1	21	27297874	+	A	G	84	-0.026666	0.0105178	6.4278	0.0112348	-0.0352778	-0.0483181	6.88501	0.0319845	0.0122422
OAR17_32705384.1	17	29928807	+	A	G	84	0.0263929	0.0104159	6.42071	0.0112797	0.0283227	0.0524811	6.4393	0.0399691	0.0122901
OAR3_159672704.1	3	149560975	+	C	A	84	-0.0296302	0.011694	6.42016	0.0112832	-0.0498622	-0.0421411	9.48874	0.00870053	0.0122939
s40926.1	25	10295485	+	A	G	84	0.0372788	0.0147204	6.41337	0.0113264	0.0180924	0.118012	8.73416	0.0126883	0.01234
OAR3_39887039.1	3	37104383	+	A	G	84	0.0389956	0.0153989	6.41282	0.01133	0.0457988	0.00923506	7.60861	0.0222746	0.0123437
OAR3_55503740.1	3	52433212	+	A	G	84	-0.0275156	0.0108664	6.41185	0.0113361	-0.0364872	-0.0525258	6.85413	0.0324822	0.0123503
OAR11_5834958.1	11	6322233	+	C	A	84	0.0351429	0.0138868	6.4043	0.0113844	0.031449	0.0814915	6.54109	0.0379858	0.0124018
OAR1_102034346.1	1	95618384	+	G	A	84	0.039512	0.0156201	6.39864	0.0114208	0.0437504	0.0635839	6.55677	0.037689	0.0124405
OAR17_57670784.1	17	52988748	+	G	A	84	-0.0899574	0.0355658	6.39747	0.0114283	-0.0899574	NA	6.39747	0.0114283	0.0124486
OAR26_19001862_X.1	26	16019314	+	A	C	84	0.033442	0.0132231	6.39615	0.0114368	0.041417	0.0491439	6.9297	0.0312776	0.0124576
OAR2_169779467.1	2	160273590	+	G	A	84	0.0356491	0.0141	6.39233	0.0114614	0.0522471	-0.0216009	11.4487	0.00326551	0.0124839
OAR2_169837696.1	2	160329799	+	G	A	84	0.0356491	0.0141	6.39233	0.0114614	0.0522471	-0.0216009	11.4487	0.00326551	0.0124839
OAR7_35466267.1	7	31426113	+	A	C	84	-0.0259286	0.0102563	6.39115	0.0114691	-0.0306642	-0.0514678	6.49576	0.0388565	0.012492
OAR11_64201053.1	11	59373888	+	C	A	84	-0.0337717	0.0133594	6.39047	0.0114735	-0.0417005	-0.0358282	7.39688	0.0247621	0.0124967
OAR9_6934929.1	9	7022016	+	A	G	84	-0.0692715	0.027404	6.38974	0.0114782	-0.0692715	NA	6.38974	0.0114782	0.0125018
s43185.1	3	60194792	+	A	C	84	0.0302819	0.0119829	6.38624	0.0115009	0.0368155	0.0553951	6.69689	0.0351389	0.0125259
OAR18_37084174.1	18	35354152	+	G	A	84	0.0315064	0.0124701	6.38345	0.0115189	0.0156766	0.0921274	9.04243	0.0108758	0.0125452
DU488266_137.1	2	79169448	+	G	A	84	0.0374265	0.0148159	6.38121	0.0115335	0.0476188	0.0290592	7.68239	0.0214679	0.0125607
s26855.1	25	40344142	+	G	A	84	0.0452818	0.017952	6.3624	0.0116564	0.0491465	0.066358	6.52518	0.0382891	0.0126916
OAR2_77591267.1	2	72820990	+	A	G	84	0.0409014	0.0162177	6.36061	0.0116681	0.0409014	NA	6.36061	0.0116681	0.0127041
OAR15_53552764.1	15	49033585	+	A	C	84	0.0325155	0.0128931	6.36009	0.0116716	0.0197933	0.100568	8.32629	0.0155585	0.0127078
OAR12_35533990.1	12	31559539	+	A	G	84	0.080718	0.0320117	6.35803	0.0116851	0.080718	NA	6.35803	0.0116851	0.0127222
OAR14_15786898.1	14	15466395	+	G	A	84	0.0741366	0.0294093	6.35471	0.011707	0.0741366	NA	6.35471	0.011707	0.0127455
s73851.1	3	42274191	+	A	C	84	0.0281746	0.0111773	6.35395	0.011712	0.0346841	0.0498396	6.65073	0.0359593	0.0127509
OAR18_9948224.1	18	10082734	+	A	G	84	-0.047518	0.0188515	6.35368	0.0117138	-0.047518	NA	6.35368	0.0117138	0.0127528
s53148.1	13	37642453	+	A	G	84	-0.0281364	0.0111635	6.35241	0.0117222	-0.0123873	-0.0704471	8.17565	0.0167757	0.0127618
s22144.1	13	37652699	+	C	A	84	-0.0281364	0.0111635	6.35241	0.0117222	-0.0123873	-0.0704471	8.17565	0.0167757	0.0127618
s71636.1	3	1096048	+	A	G	84	0.0301034	0.011949	6.34699	0.0117581	0.0164801	0.07383	7.83255	0.0199151	0.0128
OAR8_71723598.1	8	66721012	+	C	A	84	-0.0589085	0.0233879	6.34414	0.011777	-0.0589085	NA	6.34414	0.011777	0.0128201
OAR18_43161830.1	18	40527451	+	C	A	84	0.0268787	0.0106751	6.33977	0.011806	0.0372833	0.0505059	6.94588	0.0310258	0.012851
OAR10_16100262.1	10	17205586	+	A	G	84	0.0367029	0.0145806	6.33654	0.0118275	0.0299641	0.105752	6.97371	0.030597	0.0128739
s54235.1	1	65303572	+	G	A	84	-0.0273804	0.0108807	6.33233	0.0118557	-0.0276843	-0.0545927	6.33292	0.0421526	0.0129039
OAR2_25448426.1	2	25050982	+	A	G	84	-0.0272009	0.0108098	6.3318	0.0118592	-0.0374556	-0.0486372	7.00598	0.0301072	0.0129077
OAR7_2223960.1	7	2477762	+	G	A	84	0.0497368	0.019776	6.3253	0.0119028	0.0497368	NA	6.3253	0.0119028	0.0129541
OAR8_35424958.1	8	32557190	+	G	A	84	-0.0804886	0.0320117	6.32194	0.0119253	-0.0804886	NA	6.32194	0.0119253	0.0129781
OAR4_60151133.1	4	56937522	+	G	A	84	-0.0526251	0.0209415	6.31497	0.0119723	-0.0526251	NA	6.31497	0.0119723	0.0130281
OAR13_81821012.1	13	75882659	+	A	G	84	-0.0279367	0.0111174	6.31461	0.0119747	-0.0214819	-0.0617545	6.56631	0.0375098	0.0130307
OAR8_43797344.1	8	40670814	+	A	C	84	-0.042666	0.0169855	6.30967	0.0120081	-0.0471549	-0.052042	6.60617	0.0367696	0.0130663
OAR7_59478261.1	7	53782695	+	A	G	84	0.0563867	0.0224517	6.30743	0.0120233	0.0563867	NA	6.30743	0.0120233	0.0130824
OAR9_636470.1	9	987750	+	A	G	84	0.0268862	0.0107068	6.30583	0.0120341	0.0232222	0.0546277	6.37716	0.0412305	0.013094
OAR7_40766276.1	7	36630518	+	G	A	84	0.0285647	0.0113756	6.30535	0.0120374	0.00958534	0.0621905	8.2539	0.016132	0.0130974
s51266.1	2	80387056	+	A	C	84	0.033607	0.013386	6.30317	0.0120522	0.0279454	0.0889385	6.77994	0.0337097	0.0131132
OAR7_32121757.1	7	28397816	+	A	G	84	-0.0272167	0.0108427	6.30075	0.0120687	-0.0410137	-0.0438109	7.57894	0.0226075	0.0131308
s50299.1	13	1599295	+	A	G	84	-0.0314463	0.012528	6.30048	0.0120705	-0.0397606	-0.0440787	7.08587	0.0289283	0.0131327
OAR18_38842908.1	18	36751448	+	A	G	84	0.0289436	0.0115315	6.2999	0.0120745	0.0227784	0.0632614	6.58711	0.0371217	0.0131369
OAR14_33049809.1	14	31652339	+	G	A	84	-0.0398065	0.0158659	6.29474	0.0121097	-0.0407017	-0.0714069	6.31204	0.0425948	0.0131744
s28684.1	9	744190	+	A	C	84	-0.0341312	0.0136045	6.29413	0.0121139	-0.0441282	-0.0342725	7.50367	0.0234746	0.0131789
OAR23_12503194.1	23	11320390	+	A	C	84	0.0294755	0.0117517	6.29103	0.0121351	0.0198087	0.0725248	7.05636	0.0293583	0.0132014
OAR18_30641774.1	18	29399797	+	G	A	84	-0.0413235	0.0164767	6.29008	0.0121415	-0.045272	-0.0504952	6.56154	0.0375993	0.0132083
OAR12_17453467.1	12	14709833	+	G	A	82	0.0308367	0.0123	6.28533	0.0121741	0.0263255	0.068235	6.46764	0.0394066	0.013243
OAR1_39054176.1	1	37866960	+	G	A	84	0.0278836	0.011131	6.27527	0.0122435	0.0219064	0.0614529	6.50582	0.0386615	0.0133168
s23284.1	3	37667950	+	G	A	83	0.0319966	0.0127744	6.27373	0.0122541	0.0315743	0.0647236	6.27503	0.0433905	0.0133281
OAR2_131597364.1	2	123443295	+	A	G	84	0.041031	0.0163835	6.27205	0.0122657	0.041031	NA	6.27205	0.0122657	0.0133405
OAR2_218330847.1	2	206220354	+	G	A	84	-0.0736498	0.0294093	6.27152	0.0122694	-0.0736498	NA	6.27152	0.0122694	0.0133444
OAR10_87185479.1	10	79810312	+	G	A	84	-0.0523762	0.0209415	6.25538	0.0123817	-0.0523762	NA	6.25538	0.0123817	0.0134639
OAR7_42974664.1	7	38872804	+	G	A	84	-0.0258774	0.0103495	6.25179	0.0124068	-0.0186991	-0.0538488	6.53222	0.0381546	0.0134906
OAR2_63165309.1	2	58851035	+	A	G	84	0.0392397	0.015696	6.2499	0.01242	0.0392397	NA	6.2499	0.01242	0.0135047
s62691.1	2	45197123	+	G	A	84	-0.0337544	0.0135061	6.24602	0.0124473	-0.0420074	-0.0381168	7.1373	0.0281939	0.0135337
OAR3_107700407.1	3	101069435	+	A	G	84	-0.03259	0.013044	6.24236	0.012473	-0.0514569	-0.0220412	10.5327	0.00516246	0.0135611
s17756.1	17	70384524	+	G	A	84	-0.0264608	0.0105919	6.24105	0.0124823	-0.00901365	-0.0599936	8.03097	0.0180342	0.0135709
OAR12_22431723.1	12	19409917	+	G	A	84	0.0317506	0.0127142	6.23622	0.0125163	0.0578714	0.0195567	11.0437	0.00399837	0.0136072
OAR1_109610813.1	1	101859478	+	G	A	84	0.0312163	0.0125062	6.23032	0.0125581	0.0121902	0.100133	9.5158	0.00858364	0.0136516
OAR8_14883276.1	8	13309508	+	A	G	83	-0.0280336	0.0112318	6.22954	0.0125636	-0.0477338	-0.043835	8.7656	0.0124903	0.0136575
OAR14_32341306.1	14	31038761	+	G	A	83	-0.0391441	0.0156848	6.22838	0.0125719	-0.0431236	-0.0638251	6.36661	0.0414484	0.0136663
OAR3_138290871.1	3	129484015	+	G	A	84	0.0273027	0.0109433	6.22462	0.0125986	0.0268631	0.0548943	6.22592	0.0444691	0.0136947
OAR1_41430163.1	1	40037585	+	A	G	84	0.0282481	0.011325	6.22155	0.0126205	0.0287154	0.0564065	6.22267	0.0445416	0.013718
OAR7_64320464.1	7	58378108	+	G	A	84	0.0417003	0.0167195	6.22059	0.0126273	0.0528411	-0.00331714	8.21278	0.0164671	0.0137252
s02448.1	22	40390998	+	A	C	84	-0.0279986	0.0112399	6.20513	0.0127381	-0.024864	-0.0579334	6.27107	0.0434766	0.013843
s68739.1	21	29540224	+	G	A	84	0.046959	0.0188515	6.20506	0.0127386	0.046959	NA	6.20506	0.0127386	0.0138435
OAR1_47578504.1	1	45776527	+	G	A	84	0.0240659	0.00966637	6.19834	0.012787	0.0276398	0.0478002	6.25554	0.0438153	0.0138951
OAR3_139104149.1	3	130262765	+	G	A	84	-0.0321159	0.0129011	6.1971	0.012796	-0.0399091	-0.0416063	6.98653	0.0304014	0.0139046
s45674.1	1	33475677	+	C	A	84	0.0682161	0.027404	6.19651	0.0128002	0.0682161	NA	6.19651	0.0128002	0.0139091
OAR5_107665734.1	5	98782836	+	A	G	84	-0.0682039	0.027404	6.19429	0.0128163	-0.0682039	NA	6.19429	0.0128163	0.0139262
OAR19_40301905.1	19	38442155	+	G	A	84	0.0390577	0.015696	6.19206	0.0128325	0.033406	0.131748	6.92704	0.0313194	0.0139434
OAR14_19577331.1	14	19100560	+	A	G	84	-0.0272988	0.010971	6.19152	0.0128364	-0.0400702	-0.0512759	7.0758	0.0290743	0.0139476
OAR1_264262393.1	1	244546251	+	A	G	84	-0.0338466	0.0136045	6.1896	0.0128503	-0.0383781	-0.0522859	6.43813	0.0399924	0.0139624
OAR25_7794896.1	25	7915826	+	A	G	84	-0.0287437	0.0115638	6.1785	0.0129312	-0.0309041	-0.0548216	6.21692	0.0446698	0.0140484
OAR20_34932877_X.1	20	31754661	+	C	A	84	0.0300415	0.0120862	6.17822	0.0129332	0.0226831	0.072553	6.66212	0.0357551	0.0140505
OAR2_92958945.1	2	87444959	+	A	G	84	-0.0300387	0.0120862	6.17709	0.0129415	-0.0313901	-0.0577874	6.19341	0.0451979	0.0140593
OAR8_50832230.1	8	47300318	+	C	A	84	0.0419013	0.0168598	6.17659	0.0129451	0.0566336	0.0442579	7.34254	0.0254442	0.0140632
OAR16_16928494.1	16	15312797	+	A	G	84	0.0409484	0.0164767	6.17641	0.0129465	0.0372677	0.111868	6.41229	0.0405125	0.0140647
OAR26_13102143.1	26	10536213	+	G	A	84	0.0266329	0.0107174	6.17528	0.0129548	0.035664	0.0472176	6.70602	0.034979	0.0140734
OAR4_104135938.1	4	97913869	+	G	A	83	0.025777	0.0103757	6.17202	0.0129787	0.013509	0.0513067	6.79926	0.0333856	0.0140988
OAR16_58302279.1	16	53504208	+	A	G	83	-0.0264422	0.0106502	6.16424	0.0130358	-0.0307348	-0.052371	6.25222	0.0438883	0.0141596
s75515.1	25	40032821	+	A	G	84	-0.0320089	0.0128931	6.16347	0.0130415	-0.0334239	-0.0600653	6.18779	0.045325	0.0141656
OAR15_667978.1	15	2344900	+	G	A	84	0.0291306	0.0117357	6.16147	0.0130563	0.0480257	0.0325857	8.93274	0.011489	0.0141813
s38092.1	3	91908160	+	G	A	83	0.0276835	0.0111556	6.15825	0.0130801	0.0210698	0.0595406	6.44423	0.0398707	0.0142066
OAR3_50229700.1	3	47030502	+	G	A	84	0.0285884	0.0115239	6.15429	0.0131094	-0.00746152	0.0731219	14.0447	0.000891739	0.0142378
OAR2_140167981.1	2	131774068	+	G	A	84	0.0478288	0.0192883	6.14882	0.0131499	0.0478288	NA	6.14882	0.0131499	0.0142809
OAR6_50590550.1	6	45576566	+	A	G	84	0.0301604	0.0121633	6.14859	0.0131517	0.0351894	0.0512687	6.39988	0.0407647	0.0142828
s32199.1	15	45896729	+	G	A	84	0.0445052	0.017952	6.14604	0.0131707	0.0391936	0.122277	6.4535	0.0396863	0.0143029
s01253.1	3	131850842	+	G	A	84	0.0378228	0.0152566	6.14599	0.0131711	0.0216597	0.140242	8.82972	0.0120962	0.0143034
OAR1_127060133.1	1	117619369	+	G	A	84	-0.0292666	0.0118062	6.14504	0.0131782	-0.0209106	-0.070709	6.75533	0.034127	0.0143109
OAR3_62476312.1	3	58876558	+	A	G	84	-0.0389002	0.015696	6.14223	0.013199	-0.0432342	-0.0366733	6.57443	0.0373578	0.0143331
OAR24_30906216.1	24	28218192	+	G	A	84	-0.027924	0.011268	6.14126	0.0132063	-0.0397619	-0.0452154	7.18943	0.0274685	0.0143408
s72748.1	1	39484744	+	A	G	84	0.025576	0.0103209	6.14093	0.0132088	0.0106235	0.0576698	7.43414	0.0243051	0.0143434
OARX_39540727.1	27	31530120	+	G	C	84	0.0267822	0.0108098	6.13838	0.0132279	0.0221174	0.0561865	6.27788	0.0433287	0.0143637
s02548.1	1	28734876	+	G	A	84	-0.0276445	0.0111583	6.13787	0.0132317	-0.0321283	-0.0518717	6.28068	0.0432681	0.0143678
OAR6_27781648.1	6	24306455	+	A	G	84	0.0503392	0.0203233	6.13512	0.0132523	0.0503392	NA	6.13512	0.0132523	0.0143897
OAR21_36773623.1	21	33053227	+	G	A	84	0.0243063	0.00981359	6.13456	0.0132565	0.0272685	0.0481622	6.17627	0.0455869	0.0143941
s39914.1	5	95004742	+	G	A	84	-0.0280412	0.0113268	6.12883	0.0132995	-0.0475727	-0.0356074	9.06665	0.0107449	0.0144398
OAR1_187032831.1	1	173407869	+	A	G	84	-0.0293325	0.0118491	6.12812	0.0133048	-0.0212651	-0.068722	6.695	0.0351722	0.0144455
OAR1_260394119.1	1	240703312	+	A	G	84	-0.0370047	0.0149503	6.12657	0.0133165	-0.0217138	-0.140252	8.87888	0.0118025	0.0144579
OAR7_293638.1	7	547068	+	G	A	84	0.0310749	0.0125548	6.12632	0.0133184	0.0142375	0.0939879	8.516	0.0141505	0.0144599
OARX_125130516.1	27	100263192	+	G	A	84	-0.0311538	0.0125867	6.12629	0.0133186	-0.0231463	-0.0806778	6.87534	0.0321394	0.0144601
s49449.1	8	19874041	+	A	C	84	0.0439937	0.0177829	6.12034	0.0133635	0.0439937	NA	6.12034	0.0133635	0.0145078
OAR3_88727185.1	3	83659447	+	G	A	83	0.0291188	0.0117723	6.11826	0.0133792	0.0218422	0.058001	6.33206	0.0421707	0.0145245
s65496.1	3	46357088	+	G	A	84	-0.0286309	0.0115772	6.11591	0.013397	-0.023403	-0.0627538	6.33612	0.0420852	0.0145434
s61018.1	3	46401331	+	G	A	84	-0.0286309	0.0115772	6.11591	0.013397	-0.023403	-0.0627538	6.33612	0.0420852	0.0145434
OAR17_52473999.1	17	48119960	+	G	A	84	-0.0321096	0.0129868	6.11317	0.0134178	-0.0394197	-0.0456119	6.66917	0.0356294	0.0145655
s56759.1	13	9543157	+	A	G	84	0.0302673	0.0122441	6.11076	0.0134361	0.0317194	0.0591679	6.12712	0.0467212	0.014585
OAR1_136912505.1	1	126193154	+	A	G	84	0.0439573	0.0177829	6.11022	0.0134402	0.0439573	NA	6.11022	0.0134402	0.0145893
OAR22_15117779.1	22	12818032	+	G	A	84	0.0289449	0.0117098	6.11003	0.0134417	0.0110171	0.0764815	8.70963	0.0128448	0.0145909
OAR18_45529500.1	18	42672726	+	G	A	84	0.029007	0.0117357	6.10926	0.0134476	0.0292468	0.0580058	6.10951	0.0471342	0.0145971
s10018.1	1	228077815	+	G	A	84	-0.0268575	0.0108664	6.10881	0.0134509	-0.023759	-0.0545803	6.16157	0.0459232	0.0146007
s05724.1	1	56360553	+	C	A	84	-0.0300586	0.0121633	6.10716	0.0134635	-0.0444146	-0.0392359	7.55777	0.0228481	0.0146141
OAR5_103481364.1	5	94924333	+	G	A	84	-0.0465779	0.0188515	6.10475	0.0134819	-0.0465779	NA	6.10475	0.0134819	0.0146336
OAR6_11456378.1	6	9156366	+	C	A	84	-0.025571	0.0103495	6.10458	0.0134832	-0.0223124	-0.0512099	6.15158	0.0461532	0.014635
OAR8_66672072.1	8	61822060	+	A	G	84	-0.0452806	0.0183432	6.0936	0.0135672	-0.056852	-0.0227211	7.39305	0.0248096	0.0147242
s16020.1	2	62149726	+	G	A	84	0.0284542	0.0115315	6.08864	0.0136054	0.0290635	0.0563771	6.09145	0.0475619	0.0147647
OAR17_31376238.1	17	28569420	+	G	A	84	-0.0274934	0.0111429	6.08776	0.0136121	-0.0246685	-0.0558683	6.13257	0.0465939	0.0147719
OAR18_41440964.1	18	38871717	+	G	A	84	0.0314369	0.0127448	6.08432	0.0136387	0.0225877	0.0701779	6.64466	0.0360687	0.0148001
OAR20_10857067.1	20	10512898	+	A	G	84	0.0276881	0.0112259	6.08341	0.0136457	0.0402251	0.0425324	7.23378	0.0268661	0.0148076
s11616.1	17	58104083	+	A	G	84	-0.0380276	0.0154306	6.07338	0.0137234	-0.0376572	-0.0774707	6.07469	0.0479622	0.0148901
OAR12_56722574.1	12	51223453	+	G	A	84	0.0307299	0.0124701	6.0727	0.0137287	0.0220965	0.0618187	6.38774	0.0410128	0.0148957
OAR3_158063561.1	3	147993519	+	G	A	84	0.0288472	0.0117098	6.06888	0.0137584	0.0331794	0.0532018	6.22068	0.0445859	0.0149273
s52524.1	8	5027976	+	A	G	84	0.0418438	0.0169855	6.06883	0.0137588	0.0418438	NA	6.06883	0.0137588	0.0149277
s13255.1	2	638215	+	G	A	83	0.0289017	0.0117326	6.06818	0.0137638	0.0300806	0.0563607	6.0795	0.0478468	0.014933
OAR2_130020916.1	2	121600981	+	G	A	84	0.0575835	0.0233879	6.06195	0.0138125	0.0575835	NA	6.06195	0.0138125	0.0149847
OAR12_28773809.1	12	25217976	+	G	A	84	0.0487594	0.0198047	6.06152	0.0138159	0.0462905	0.108914	6.10068	0.0473429	0.0149883
s12035.1	7	98939224	+	C	A	84	0.0284175	0.0115467	6.05701	0.0138512	0.0290722	0.0563729	6.06003	0.048315	0.0150257
OAR2_161477434.1	2	152366794	+	A	C	84	0.0247073	0.0100395	6.05661	0.0138543	0.0499134	0.0475398	8.96569	0.0113012	0.0150291
OAR8_73383573.1	8	68340103	+	A	G	84	-0.02886	0.0117417	6.04135	0.0139746	-0.0319846	-0.0534004	6.11928	0.0469046	0.0151567
OAR10_87300005.1	10	79919534	+	G	A	84	-0.0300837	0.0122441	6.03683	0.0140104	-0.044627	-0.0464794	7.67713	0.0215245	0.0151947
OAR9_11722619.1	9	11512216	+	G	A	84	-0.0276509	0.0112557	6.03493	0.0140255	-0.0165798	-0.0667513	6.94918	0.0309745	0.0152108
s29758.1	25	3640213	+	A	C	84	-0.0429625	0.0174915	6.03287	0.0140419	-0.0429625	NA	6.03287	0.0140419	0.0152282
s51974.1	1	188695345	+	G	A	84	-0.045039	0.0183432	6.02876	0.0140746	-0.0411395	-0.11294	6.17634	0.0455854	0.0152629
OAR3_20509810.1	3	18913813	+	G	A	84	-0.0672691	0.027404	6.02566	0.0140994	-0.0672691	NA	6.02566	0.0140994	0.0152892
OAR3_20564807.1	3	18968960	+	A	T	84	-0.0672691	0.027404	6.02566	0.0140994	-0.0672691	NA	6.02566	0.0140994	0.0152892
s37327.1	5	4632362	+	G	A	84	0.0327991	0.0133623	6.02502	0.0141044	0.0378018	0.0505125	6.38256	0.0411191	0.0152946
OAR2_36953440.1	2	35614779	+	G	A	84	0.0872982	0.0355658	6.02484	0.0141059	0.0872982	NA	6.02484	0.0141059	0.0152962
s43405.1	2	38190022	+	A	G	84	0.0872982	0.0355658	6.02484	0.0141059	0.0872982	NA	6.02484	0.0141059	0.0152962
OAR2_61094453.1	2	56863046	+	G	A	84	0.0872982	0.0355658	6.02484	0.0141059	0.0872982	NA	6.02484	0.0141059	0.0152962
s08027.1	6	105094216	+	G	A	84	0.0872982	0.0355658	6.02484	0.0141059	0.0872982	NA	6.02484	0.0141059	0.0152962
OAR15_16562183.1	15	16282793	+	C	A	84	0.0264099	0.0107679	6.01542	0.0141814	0.0421668	0.0481444	7.39434	0.0247935	0.0153762
OAR20_40791240.1	20	37234116	+	C	A	84	-0.0292629	0.0119385	6.00809	0.0142404	-0.0288532	-0.0591393	6.00965	0.0495475	0.0154388
OAR4_41552192.1	4	39404769	+	C	A	84	0.0327348	0.0133594	6.0041	0.0142727	0.0167798	0.12929	10.0794	0.0064758	0.0154731
OAR7_32005419.1	7	28292964	+	G	A	84	-0.0256563	0.0104707	6.00389	0.0142744	-0.039008	-0.0507211	6.81293	0.0331582	0.0154749
OAR4_29369957.1	4	27978144	+	A	G	84	-0.0329947	0.0134667	6.00299	0.0142817	-0.0341486	-0.0617933	6.02104	0.0492661	0.0154826
OARX_14057975.1	27	7889353	+	A	G	84	-0.0513039	0.0209415	6.00187	0.0142907	-0.0513039	NA	6.00187	0.0142907	0.0154922
s18555.1	1	208984867	+	G	A	84	0.0784122	0.0320117	5.99996	0.0143062	0.0784122	NA	5.99996	0.0143062	0.0155086
s23064.1	7	5580498	+	G	A	84	-0.0572194	0.0233879	5.98554	0.0144236	-0.0572194	NA	5.98554	0.0144236	0.0156332
OAR1_92837533.1	1	87364665	+	C	A	84	0.0442764	0.018104	5.98132	0.0144582	0.0442764	NA	5.98132	0.0144582	0.0156699
OAR25_33781614.1	25	32259334	+	G	A	84	0.0269026	0.0110021	5.97915	0.0144759	0.0311347	0.053335	6.06547	0.0481837	0.0156887
OAR26_45256559.1	26	40017699	+	G	A	84	-0.0359938	0.0147204	5.97884	0.0144785	-0.0355928	-0.0728958	5.97985	0.0502912	0.0156915
s69231.1	6	69675370	+	A	G	84	0.0307688	0.0125867	5.97582	0.0145034	0.0381847	0.0478769	6.4209	0.0403385	0.0157178
s72528.1	16	12412264	+	A	G	84	0.0270801	0.0110819	5.97133	0.0145403	0.03865	0.0513934	6.68529	0.0353433	0.015757
OAR13_46575198.1	13	43235116	+	G	A	84	-0.0276082	0.0112982	5.97112	0.014542	-0.0412646	-0.0450361	7.29881	0.0260065	0.0157588
OAR8_9690803.1	8	8727517	+	G	A	84	-0.0281061	0.0115032	5.96988	0.0145523	-0.0147176	-0.0724556	7.39517	0.0247833	0.0157697
OAR1_30457351.1	1	29752221	+	C	A	84	-0.0264115	0.0108098	5.96965	0.0145541	-0.0322715	-0.0515641	6.14979	0.0461945	0.0157716
s56586.1	21	28386977	+	A	G	84	-0.0259207	0.0106096	5.96893	0.0145601	-0.0281879	-0.0512738	5.99651	0.049874	0.0157779
s69242.1	27	120435721	+	A	G	84	-0.0265468	0.0108664	5.9683	0.0145653	-0.0276719	-0.0527795	5.97526	0.0504069	0.0157835
OAR2_262632166.1	2	248348995	+	G	A	84	-0.0319093	0.0130632	5.96668	0.0145787	-0.0218204	-0.0882877	6.94607	0.0310227	0.0157977
OAR1_194765342.1	1	180262552	+	A	G	84	-0.0358832	0.0146929	5.96441	0.0145975	-0.0360478	-0.0710011	5.96477	0.0506719	0.0158176
OAR6_25813676.1	6	22477646	+	C	A	84	0.029506	0.0120862	5.95995	0.0146344	0.0295321	0.0590111	5.95996	0.0507939	0.0158568
OAR3_51847890.1	3	49156226	+	C	A	84	-0.0252616	0.0103495	5.95775	0.0146527	-0.0423565	-0.0501666	7.25107	0.0266349	0.0158762
s53013.1	15	41574793	+	G	A	84	-0.0304526	0.0124773	5.9567	0.0146615	-0.0276059	-0.0667763	6.03515	0.0489197	0.0158855
OAR5_111210396.1	5	102084449	+	A	G	84	-0.0285297	0.011694	5.95211	0.0146997	-0.0333785	-0.0556138	6.08081	0.0478155	0.015926
OAR1_241831179.1	1	224128554	+	A	C	84	-0.0364649	0.0149503	5.94912	0.0147246	-0.0349091	-0.07967	5.97762	0.0503473	0.0159524
OAR12_70366176.1	12	63782607	+	G	A	84	-0.0995299	0.0408136	5.94699	0.0147424	-0.0995299	NA	5.94699	0.0147424	0.0159713
OAR18_15732019.1	18	15840370	+	A	G	84	-0.044726	0.0183432	5.94525	0.014757	-0.0319017	-0.164638	7.54133	0.0230367	0.0159867
s27673.1	1	63815902	+	G	A	84	0.0280407	0.0115032	5.94214	0.0147831	0.0498505	0.0508248	8.45571	0.0145836	0.0160144
OAR26_25681104.1	26	21784604	+	C	A	84	-0.0295382	0.012119	5.94061	0.0147959	-0.0561665	-0.047273	10.1477	0.00625814	0.0160279
OAR4_107741257.1	4	101251535	+	A	G	84	0.0280683	0.0115183	5.93827	0.0148155	0.0132404	0.0717662	7.70085	0.0212707	0.0160488
OAR12_46485939.1	12	41776032	+	G	A	84	-0.0286342	0.0117517	5.93703	0.0148259	-0.00935389	-0.0593044	7.67523	0.021545	0.0160598
s19550.1	4	47469091	+	A	G	84	0.0293	0.012032	5.93004	0.0148849	0.0296996	0.0579992	5.93155	0.0515205	0.0161223
OAR4_50210185.1	4	47471977	+	A	G	84	0.0293	0.012032	5.93004	0.0148849	0.0296996	0.0579992	5.93155	0.0515205	0.0161223
OAR3_226997236.1	3	209104476	+	A	G	84	-0.0268371	0.0110219	5.92873	0.0148959	-0.0425762	-0.046929	7.42688	0.0243934	0.016134
s62812.1	5	12377315	+	A	G	84	-0.0261562	0.0107434	5.92747	0.0149066	-0.0463254	-0.0408315	8.52605	0.0140797	0.0161453
s58048.1	2	52496337	+	G	A	84	0.0420572	0.0172774	5.92549	0.0149234	0.0299118	0.169618	7.90318	0.0192241	0.0161631
OAR1_130071249_X.1	1	119752003	+	C	A	84	-0.0303434	0.0124701	5.9209	0.0149624	-0.0298029	-0.0618215	5.92381	0.0517204	0.0162044
OAR7_52934523.1	7	47867629	+	G	A	84	0.032863	0.0135061	5.92046	0.014966	0.0339714	0.0617786	5.93654	0.0513922	0.0162083
OAR3_140038094.1	3	131031547	+	A	G	84	0.0420359	0.0172774	5.91949	0.0149743	0.056355	-0.0167347	8.66844	0.0131121	0.016217
s22578.1	11	38695287	+	C	A	84	-0.0313644	0.0128931	5.91775	0.0149891	-0.0307619	-0.0644579	5.92238	0.0517574	0.0162327
s74689.1	24	14457509	+	A	G	84	-0.0286201	0.0117657	5.91705	0.0149951	-0.0337301	-0.0510409	6.08741	0.0476579	0.0162391
OAR16_13597726.1	16	12527413	+	G	A	84	0.0363586	0.0149503	5.91448	0.0150169	0.0247038	0.123208	7.51345	0.0233601	0.0162622
s52830.1	21	27290133	+	G	A	84	0.0244536	0.0100646	5.90332	0.0151124	0.0161541	0.0498557	6.22972	0.0443848	0.0163634
s58920.1	17	52063934	+	G	A	84	-0.0242718	0.00998985	5.90321	0.0151133	-0.00813802	-0.0521526	7.22201	0.0270246	0.0163644
OAR5_103144283.1	5	94621073	+	G	A	84	-0.0313357	0.0129011	5.89966	0.0151438	-0.0397651	-0.0394906	6.74014	0.0343872	0.0163967
OAR11_6666770.1	11	7158413	+	A	G	84	0.0316212	0.0130221	5.89649	0.0151711	0.0386189	0.0458401	6.38707	0.0410266	0.0164256
s14387.1	26	35952860	+	G	A	84	0.0419537	0.0172774	5.89636	0.0151722	0.0297824	0.169593	7.88248	0.0194241	0.0164268
OAR8_8249023.1	8	7637701	+	A	G	84	0.0863608	0.0355658	5.89614	0.0151741	0.0863608	NA	5.89614	0.0151741	0.0164289
OAR13_8495381.1	13	7487754	+	G	A	84	-0.0254	0.0104608	5.89571	0.0151778	-0.00937886	-0.0541593	7.22838	0.0269387	0.0164328
OAR9_5318283.1	9	5413985	+	A	G	84	0.0292759	0.0120579	5.89487	0.0151851	0.0270344	0.0612914	5.93867	0.0513375	0.0164404
OAR26_10940806.1	26	8738282	+	G	A	84	0.0374645	0.0154306	5.89485	0.0151853	0.0360271	0.0804225	5.91454	0.0519605	0.0164406
s58891.1	17	29532611	+	G	A	84	0.0256254	0.0105569	5.89212	0.0152088	0.0208868	0.0521665	6.00765	0.049597	0.0164656
s02200.1	14	43778762	+	A	G	84	-0.0303035	0.0124893	5.88719	0.0152514	-0.0271491	-0.0669894	5.98058	0.0502729	0.0165107
OAR2_66435229.1	2	62011309	+	A	G	84	0.052516	0.0216447	5.88683	0.0152545	0.052516	NA	5.88683	0.0152545	0.0165141
OAR8_21223050.1	8	18862035	+	G	A	84	-0.0303405	0.0125062	5.88564	0.0152648	-0.0381148	-0.043246	6.56085	0.0376123	0.0165249
OAR1_66412780.1	1	62780892	+	C	A	84	0.0259831	0.0107113	5.88428	0.0152766	0.0434445	0.0519661	7.21303	0.0271463	0.0165374
s43888.1	19	57583542	+	G	A	84	0.0269985	0.011131	5.88317	0.0152862	0.0414549	0.0527507	6.86595	0.0322908	0.0165476
OAR3_96308555.1	3	90545013	+	A	G	84	-0.0304301	0.0125548	5.87471	0.0153599	-0.0441903	-0.029487	8.05815	0.0177908	0.0166257
OAR7_4176865.1	7	4408180	+	G	A	84	-0.0354132	0.0146113	5.87426	0.0153639	-0.0384668	-0.0330722	6.22506	0.0444882	0.0166299
OARX_40658748.1	27	32789373	+	A	C	84	-0.0479894	0.0198047	5.87158	0.0153873	-0.056798	-0.0553236	6.37004	0.0413775	0.0166547
OAR17_60954797.1	17	55902275	+	A	G	84	-0.0276914	0.0114287	5.8708	0.0153941	-0.0360971	-0.0457215	6.38251	0.0411202	0.0166619
OAR1_57075579.1	1	54156664	+	C	A	83	0.0396906	0.016382	5.87005	0.0154006	0.0329793	0.13624	6.70306	0.0350308	0.0166688
OAR20_37979703.1	20	34554557	+	A	C	84	0.0277474	0.0114583	5.86411	0.0154526	0.0353508	0.0487939	6.30121	0.0428261	0.0167239
OAR10_57171204.1	10	55986703	+	C	A	84	0.0280908	0.0116003	5.86395	0.0154541	0.0186319	0.0574714	6.29666	0.0429237	0.0167255
OAR1_187054397.1	1	173432114	+	G	A	84	-0.0292605	0.0120862	5.86117	0.0154785	-0.0246598	-0.0654366	6.06216	0.0482635	0.0167513
OAR23_10907326.1	23	9891914	+	A	C	84	0.0263401	0.0108807	5.86028	0.0154863	0.032005	0.0495453	6.06632	0.0481633	0.0167596
OAR10_8516579.1	10	10129519	+	A	G	84	-0.0340488	0.0140758	5.85134	0.0155652	-0.0338532	-0.0686509	5.85168	0.0536195	0.0168431
OAR24_33949802.1	24	30925538	+	A	T	84	-0.0372482	0.0153989	5.85097	0.0155685	-0.0345593	-0.101671	6.03776	0.0488559	0.0168466
s38982.1	7	81118386	+	G	A	84	-0.0288942	0.011949	5.84735	0.0156005	-0.0305554	-0.0561272	5.86944	0.0531455	0.0168805
OAR16_19414529.1	16	17600786	+	C	A	84	-0.0312258	0.0129144	5.84632	0.0156097	-0.0174822	-0.0996074	8.01729	0.018158	0.0168902
s50475.1	1	4248507	+	C	A	84	0.0383606	0.0158659	5.84576	0.0156147	0.0422632	0.0409472	6.17467	0.0456233	0.0168955
OAR2_115054936.1	2	107071983	+	A	C	84	0.0443359	0.0183432	5.84198	0.0156482	0.0366365	0.133811	6.41729	0.0404114	0.016931
s00323.1	15	798397	+	A	G	84	0.0273768	0.0113268	5.84183	0.0156495	0.0257821	0.0561801	5.86096	0.0533714	0.0169324
OARX_86516113.1	27	125931510	+	G	A	84	-0.0280912	0.0116235	5.84072	0.0156594	-0.0368416	-0.0513905	6.33476	0.0421138	0.0169429
s70855.1	1	85496724	+	A	G	84	-0.0312558	0.012933	5.84066	0.0156599	-0.0316579	-0.0614446	5.84247	0.0538672	0.0169434
OAR16_53402353.1	16	49217439	+	A	G	84	-0.0313856	0.0129868	5.8406	0.0156605	-0.0339971	-0.0561238	5.91156	0.0520381	0.016944
OAR1_148161317.1	1	136887029	+	C	A	84	0.024645	0.0101995	5.83853	0.0156789	0.0242055	0.0494271	5.83958	0.0539451	0.0169635
OAR2_78429659.1	2	73672121	+	A	G	84	0.0437343	0.018104	5.83574	0.0157038	0.0437343	NA	5.83574	0.0157038	0.0169899
OAR6_21061769.1	6	18051913	+	G	A	83	0.0370811	0.0153503	5.83544	0.0157065	0.03994	0.0445369	6.05556	0.0484231	0.0169927
s22571.1	1	259867103	+	G	A	84	-0.0311878	0.0129144	5.8321	0.0157364	-0.028656	-0.0692206	5.90577	0.0521888	0.0170244
s18454.1	3	45622415	+	G	A	84	0.0268444	0.0111174	5.83047	0.0157509	0.0376231	0.049252	6.5264	0.0382658	0.0170398
s45515.1	10	14058051	+	G	A	84	-0.0264907	0.010971	5.83039	0.0157516	-0.0251789	-0.0533225	5.83972	0.0539412	0.0170405
OAR12_34168645.1	12	30312946	+	G	A	84	0.0623013	0.0258022	5.83019	0.0157535	0.0623013	NA	5.83019	0.0157535	0.0170425
OAR1_60787591.1	1	57661307	+	A	C	84	-0.0273494	0.0113268	5.83013	0.0157539	-0.040402	-0.0410156	7.14218	0.0281252	0.017043
OAR2_157177463.1	2	148245747	+	A	G	84	0.0248315	0.0102844	5.82974	0.0157575	0.0283982	0.0483498	5.90123	0.0523074	0.0170467
OAR25_8346669.1	25	8464489	+	A	G	83	-0.0303109	0.0125555	5.82811	0.0157721	-0.0223141	-0.0769963	6.43891	0.0399769	0.0170622
s15406.1	2	27798299	+	A	C	84	-0.0266391	0.0110351	5.82754	0.0157772	-0.0484904	-0.0495078	8.24816	0.0161784	0.0170675
s54817.1	20	8476940	+	A	C	84	0.0304721	0.0126238	5.8267	0.0157847	0.0315634	0.0584286	5.84076	0.0539131	0.0170756
OAR2_80232321.1	2	75317081	+	G	A	84	0.0406967	0.0168598	5.82658	0.0157858	0.0170387	0.144897	8.83329	0.0120747	0.0170767
OAR2_166571692.1	2	157183113	+	A	G	84	0.0269336	0.0111583	5.82626	0.0157887	-0.00436173	0.0735913	12.423	0.00200623	0.0170797
OAR2_71319970.1	2	66792113	+	A	G	84	-0.0269329	0.0111583	5.82595	0.0157914	-0.00994754	-0.0563917	7.25693	0.0265569	0.0170827
s00196.1	12	61224194	+	C	A	82	0.0307131	0.0127268	5.82381	0.0158107	0.0232158	0.0763848	6.33084	0.0421963	0.017103
OAR2_131050639.1	15	12578522	+	G	A	84	-0.0350732	0.0145348	5.82277	0.01582	-0.037369	-0.040901	6.03259	0.0489823	0.0171129
OAR1_126736167_X.1	1	117341938	+	A	G	84	-0.0293457	0.0121633	5.82088	0.015837	-0.0391527	-0.0410387	6.77652	0.0337674	0.0171309
OARX_109845023.1	27	89800067	+	G	A	84	-0.0322565	0.0133712	5.81964	0.0158482	-0.0305354	-0.0712183	5.86489	0.0532667	0.0171428
OAR17_33024300.1	17	30205198	+	T	A	83	-0.0266496	0.011047	5.81962	0.0158483	-0.0282799	-0.0522568	5.83709	0.0540123	0.0171429
OAR22_41042892.1	22	36253328	+	A	G	84	-0.0357338	0.0148159	5.81707	0.0158714	-0.0379606	-0.0614627	5.87918	0.0528874	0.0171673
OAR12_24096729.1	12	20887926	+	G	A	84	-0.0382485	0.0158659	5.81164	0.0159204	-0.0364212	-0.0932466	5.88374	0.0527668	0.0172192
s08672.1	22	33841137	+	G	A	84	0.0255455	0.0105993	5.80867	0.0159474	0.0326641	0.0505877	6.0447	0.0486867	0.0172477
OAR20_38008636.1	20	34580704	+	G	A	83	-0.0246461	0.0102261	5.80864	0.0159476	-0.016852	-0.0526747	6.13477	0.0465427	0.017248
OAR1_160010763.1	1	147948976	+	A	G	84	-0.0251506	0.0104369	5.80707	0.0159619	-0.0133345	-0.0562571	6.64485	0.0360652	0.0172631
OAR18_41196943.1	18	38620112	+	G	A	84	0.0246628	0.010235	5.80641	0.0159678	0.0060165	0.0493257	7.30787	0.025889	0.0172694
OAR7_75904743.1	7	69191367	+	G	A	84	-0.0252168	0.0104651	5.80628	0.0159691	-0.0200248	-0.0504337	5.92349	0.0517285	0.0172707
OAR23_14108414.1	23	12860665	+	A	G	84	-0.0259466	0.0107679	5.80622	0.0159695	-0.0289703	-0.0498703	5.86639	0.0532267	0.0172712
OARX_94104793.1	27	134002018	+	G	A	84	-0.0330778	0.0137307	5.80349	0.0159944	-0.0453397	-0.0302978	7.88831	0.0193675	0.0172975
s41197.1	8	62745952	+	A	G	84	0.0708355	0.0294093	5.80139	0.0160135	0.0708355	NA	5.80139	0.0160135	0.0173178
OAR8_69470377.1	8	64518471	+	G	A	84	0.0708355	0.0294093	5.80139	0.0160135	0.0708355	NA	5.80139	0.0160135	0.0173178
OAR6_12527092.1	6	9997644	+	A	G	83	0.0257382	0.0106861	5.80116	0.0160156	0.0223596	0.0518805	5.8553	0.0535227	0.0173199
OAR11_872122.1	11	1428167	+	A	C	84	0.0281458	0.0116861	5.80081	0.0160188	0.0353636	0.0472691	6.24588	0.0440276	0.0173234
s60347.1	15	32249910	+	A	G	84	-0.0277048	0.0115032	5.8006	0.0160207	-0.0279159	-0.0553587	5.80084	0.0550002	0.0173253
s62494.1	25	36775576	+	A	G	84	0.0272629	0.011325	5.79518	0.0160702	0.00653601	0.0584986	7.99226	0.0183866	0.0173777
OAR5_22276454.1	5	19521584	+	G	A	84	-0.027382	0.0113756	5.79405	0.0160805	-0.0335121	-0.050263	6.06099	0.0482918	0.0173887
OAR2_51418830.1	2	47927284	+	A	G	83	-0.0266028	0.0110608	5.78474	0.0161659	-0.0258914	-0.0537454	5.78814	0.0553504	0.017479
OAR17_1899290.1	17	1598809	+	G	A	84	0.0261321	0.0108664	5.78326	0.0161795	0.0391066	0.048641	6.70825	0.03494	0.0174934
s09154.1	3	171451424	+	A	G	84	-0.0265404	0.0110368	5.78267	0.0161849	-0.0158426	-0.0587596	6.51464	0.0384913	0.0174992
s47338.1	1	98076164	+	A	C	84	-0.0267297	0.0111174	5.78074	0.0162027	-0.0174964	-0.0572601	6.29142	0.0430363	0.017518
OAR3_53557748.1	3	50747689	+	A	G	84	-0.0269901	0.0112259	5.78056	0.0162044	-0.0356382	-0.0474534	6.31296	0.0425753	0.0175198
s43902.1	2	39051573	+	G	A	84	0.0312209	0.0129868	5.77946	0.0162145	0.0304807	0.064326	5.78516	0.0554329	0.0175304
OAR13_41309700.1	13	37805169	+	G	A	84	0.0435215	0.018104	5.7791	0.0162179	0.0435215	NA	5.7791	0.0162179	0.017534
OAR4_107786618.1	4	101296379	+	G	A	84	-0.0261513	0.0108807	5.77659	0.016241	-0.0268203	-0.0522129	5.77879	0.0556097	0.0175585
OAR11_1085934.1	11	1582070	+	G	A	84	-0.0291654	0.0121389	5.77268	0.0162772	-0.0444525	-0.0398469	7.80172	0.0202245	0.0175968
s29628.1	1	85838578	+	A	G	83	-0.0280175	0.0116684	5.76549	0.0163439	-0.00891164	-0.0663758	8.07144	0.0176729	0.0176674
OAR21_36571389.1	21	32846061	+	G	A	84	-0.0257932	0.0107434	5.7641	0.0163569	-0.0179805	-0.0560337	6.15401	0.0460971	0.0176811
OAR4_45746457.1	4	43333090	+	G	A	84	0.0262561	0.0109369	5.76335	0.0163638	0.00935555	0.0584274	7.40877	0.0246154	0.0176884
OAR1_62256077_X.1	1	58983142	+	A	G	84	0.0271475	0.0113107	5.76076	0.0163879	0.024266	0.0556882	5.81264	0.0546766	0.017714
s03655.1	7	74810372	+	C	A	84	-0.0264858	0.0110368	5.75894	0.016405	-0.0505063	-0.0449986	9.04487	0.0108626	0.017732
OAR1_102720326.1	1	96204227	+	A	G	84	-0.0277821	0.0115772	5.75864	0.0164078	-0.0198251	-0.0639229	6.26875	0.0435269	0.0177349
OAR16_13329410.1	16	12265890	+	A	G	84	0.0290184	0.0120927	5.75836	0.0164104	0.0387327	0.0424535	6.53034	0.0381903	0.0177377
s15520.1	9	91373360	+	G	A	84	-0.0280585	0.011694	5.75711	0.0164221	-0.0435541	-0.0514972	7.07153	0.0291365	0.01775
s24036.1	14	29434183	+	G	A	84	-0.0414466	0.0172774	5.75468	0.0164448	-0.0452413	-0.0561781	5.94774	0.0511051	0.0177741
OAR14_8169180.1	14	8001194	+	C	G	84	0.0376463	0.015696	5.75263	0.016464	0.0275106	0.171475	8.11644	0.0172798	0.0177944
OAR5_103074516.1	5	94550485	+	G	A	84	-0.0298947	0.0124701	5.74708	0.0165161	-0.0270528	-0.0657552	5.82757	0.0542698	0.0178495
OAR9_11423550.1	9	11319631	+	G	A	84	-0.026849	0.0111997	5.74698	0.016517	-0.00965406	-0.0711177	7.86604	0.0195845	0.0178505
OAR2_93662020.1	2	88114045	+	A	G	84	-0.0262065	0.010932	5.7467	0.0165197	-0.0261498	-0.0524382	5.74672	0.0565089	0.0178533
OAR17_66993425.1	17	61472458	+	A	G	84	-0.061851	0.0258022	5.74622	0.0165242	-0.061851	NA	5.74622	0.0165242	0.0178581
s71959.1	15	45838511	+	A	C	84	0.0487095	0.0203233	5.74431	0.0165421	0.0487095	NA	5.74431	0.0165421	0.0178771
OAR20_41289146.1	20	37732203	+	G	A	84	-0.0286838	0.0119829	5.72997	0.0166778	-0.0287979	-0.0572269	5.73008	0.0569808	0.0180205
OAR26_18771265.1	26	15787881	+	A	G	84	-0.0293578	0.0122645	5.72987	0.0166787	-0.042693	-0.0342676	7.56888	0.0227216	0.0180215
OAR3_100483326.1	3	94339961	+	A	G	84	-0.0321706	0.0134426	5.72731	0.0167031	-0.0307838	-0.0671147	5.74099	0.0566709	0.0180473
s20952.1	16	7974741	+	G	A	84	0.0851099	0.0355658	5.72657	0.0167101	0.0851099	NA	5.72657	0.0167101	0.0180546
OAR1_249123123.1	1	230989073	+	A	G	83	-0.0277001	0.011576	5.72598	0.0167157	-0.0299948	-0.0526259	5.76821	0.0559047	0.0180606
s09774.1	8	84077013	+	A	G	84	0.0304232	0.0127142	5.72571	0.0167183	0.0287576	0.0636485	5.74525	0.0565501	0.0180634
OAR1_36268411.1	1	35248284	+	G	A	84	0.0537229	0.0224517	5.72557	0.0167196	0.0537229	NA	5.72557	0.0167196	0.0180648
OAR1_45679268.1	1	44019537	+	A	G	84	-0.0259326	0.0108427	5.72024	0.0167704	-0.059537	-0.0395552	12.2832	0.00215148	0.0181185
OAR3_89622325.1	3	84532217	+	G	A	84	0.0292406	0.012226	5.72011	0.0167716	0.036811	0.0446662	6.30609	0.0427218	0.0181198
OARX_81899362.1	27	124329435	+	A	C	84	-0.0265033	0.0110819	5.71968	0.0167758	-0.0313848	-0.0498775	5.88042	0.0528546	0.0181241
s76039.1	2	246686703	+	G	A	84	0.0278349	0.011639	5.71931	0.0167793	0.0399978	0.053075	6.48034	0.0391572	0.0181278
OAR7_50645101.1	7	45884687	+	A	G	84	-0.0240078	0.0100395	5.71851	0.016787	-0.0348858	-0.0472065	6.26031	0.0437111	0.018136
OAR13_4723777.1	13	3866094	+	A	C	84	-0.0378444	0.0158266	5.7178	0.0167937	-0.0395401	-0.0698226	5.74105	0.0566693	0.0181431
OAR1_45014772.1	1	43364423	+	G	A	84	0.0274457	0.0114788	5.71681	0.0168032	0.0132957	0.0718714	7.2769	0.0262931	0.0181532
s55395.1	7	85928416	+	A	G	84	-0.0255115	0.0106706	5.71606	0.0168104	-0.0404341	-0.0451444	7.02349	0.0298448	0.0181607
s71227.1	2	17957624	+	A	G	84	0.0406077	0.0169855	5.71557	0.0168151	0.0286731	0.169724	7.81144	0.0201264	0.0181657
s75469.1	1	64160634	+	A	G	84	0.0300046	0.0125548	5.71155	0.0168536	0.0271807	0.0664477	5.80351	0.0549266	0.0182064
OARX_19833738.1	27	12682376	+	A	C	84	-0.028467	0.0119133	5.70975	0.016871	-0.031174	-0.0535748	5.77373	0.0557507	0.0182248
OAR1_80338579.1	1	75034950	+	A	G	84	0.0232104	0.00972151	5.70028	0.0169622	0.0155708	0.0465394	5.94669	0.051132	0.0183212
OAR3_71279419_X.1	3	67302979	+	G	A	84	-0.0257066	0.0107679	5.69934	0.0169713	-0.0442257	-0.04273	7.80266	0.020215	0.0183308
OAR6_47038294.1	6	42193914	+	G	A	84	0.0309239	0.0129571	5.69599	0.0170037	0.0297015	0.0650273	5.7121	0.0574955	0.0183651
s07846.1	3	45778943	+	G	A	84	-0.0265255	0.0111174	5.69276	0.0170351	-0.0402109	-0.0474176	6.81465	0.0331298	0.0183983
s31442.1	24	25421399	+	G	A	84	-0.0315431	0.0132231	5.69041	0.0170579	-0.0439513	-0.0354847	6.98202	0.03047	0.0184224
s13618.1	2	132880185	+	A	C	84	0.0615465	0.0258022	5.68976	0.0170642	0.0615465	NA	5.68976	0.0170642	0.018429
s06057.1	12	24846019	+	G	A	84	0.0289536	0.0121389	5.68918	0.0170699	0.025607	0.0638769	5.79856	0.0550627	0.018435
s47254.1	1	261719341	+	A	G	84	0.026977	0.0113107	5.68863	0.0170751	0.0117205	0.0613308	7.14286	0.0281156	0.0184406
s12606.1	3	4804781	+	G	A	84	0.0307684	0.0129011	5.68798	0.0170815	0.0262914	0.0745347	5.94851	0.0510854	0.0184473
OAR3_156064229.1	3	146061511	+	G	A	84	-0.0331422	0.0138967	5.68772	0.0170841	-0.0528516	0.0556676	14.2268	0.00081411	0.0184501
OAR26_20367221.1	26	17211391	+	C	A	84	-0.029731	0.0124701	5.68429	0.0171174	-0.0233331	-0.071229	6.11864	0.0469197	0.0184853
OAR1_150647597.1	1	139308842	+	G	A	84	0.0231691	0.00972151	5.68005	0.0171589	-0.0113502	0.053509	11.4376	0.00328361	0.0185291
OAR8_75018819.1	8	69923999	+	G	A	84	0.0330882	0.0138868	5.67731	0.0171857	0.028204	0.0974155	6.23493	0.0442692	0.0185575
OAR4_114022376.1	4	106596295	+	A	G	84	-0.0271928	0.011414	5.6759	0.0171996	-0.0209022	-0.0610416	5.92802	0.0516116	0.0185721
OAR17_52523251.1	17	48162095	+	A	G	84	-0.0280737	0.0117839	5.67574	0.0172011	-0.0264864	-0.0584356	5.69733	0.0579215	0.0185737
OAR8_74299776.1	8	69215488	+	A	G	84	0.0411587	0.0172774	5.67502	0.0172082	0.0302474	0.159133	7.27121	0.0263679	0.0185812
OAR26_353671_X.1	26	264893	+	A	G	84	0.0286617	0.012032	5.67448	0.0172134	0.0265104	0.0605585	5.71817	0.0573211	0.0185867
OAR24_29236630.1	24	26673012	+	A	G	84	0.0335842	0.0141	5.67325	0.0172255	0.0458717	-0.00160508	8.44437	0.0146665	0.0185995
OAR17_12372533.1	17	11189839	+	A	G	84	-0.0436909	0.0183432	5.67324	0.0172256	-0.0548089	-0.0221995	6.87286	0.0321793	0.0185996
OAR1_245956292_X.1	1	228101560	+	C	A	84	-0.0289684	0.0121633	5.67216	0.0172362	-0.0303894	-0.0553788	5.69223	0.0580695	0.0186108
OAR6_9471706.1	6	7177215	+	A	G	84	-0.0331817	0.0139367	5.66865	0.0172707	-0.0316968	-0.0752959	5.7147	0.0574208	0.0186473
OAR14_14351648.1	14	14115048	+	G	A	84	0.0416453	0.0174915	5.66862	0.0172711	0.0416453	NA	5.66862	0.0172711	0.0186477
s18645.1	8	19994553	+	G	A	84	-0.0260528	0.0109433	5.66776	0.0172795	-0.0226951	-0.0543125	5.74354	0.0565987	0.0186566
OAR6_121519387.1	6	106871736	+	G	A	84	-0.0307875	0.012933	5.66696	0.0172874	-0.0510946	-0.00768317	10.2623	0.00590971	0.018665
OAR18_29557584.1	18	28404453	+	A	G	84	-0.0277064	0.011641	5.66475	0.0173092	-0.0145864	-0.0644469	6.86289	0.0323403	0.018688
OAR5_23734357.1	5	21043328	+	A	C	84	-0.0258966	0.0108807	5.6646	0.0173107	-0.0350904	-0.0505593	6.0806	0.0478205	0.0186896
OAR4_12723347.1	4	12514412	+	G	A	84	-0.0279302	0.0117357	5.66411	0.0173155	-0.0493544	-0.0267479	9.22692	0.00991743	0.0186947
OAR6_13867066.1	6	11290236	+	G	A	84	-0.0309914	0.0130221	5.66394	0.0173171	-0.03627	-0.0488558	5.94309	0.0512242	0.0186964
OAR3_200394051.1	3	185928568	+	G	C	84	0.0325167	0.013664	5.66312	0.0173253	0.0264214	0.0852314	6.09389	0.0475038	0.018705
OAR8_84622702.1	8	78397597	+	A	G	84	0.028095	0.0118062	5.66289	0.0173276	0.0516719	0.021835	10.5216	0.00519116	0.0187074
OAR25_47522993.1	25	44423869	+	A	G	84	-0.065205	0.027404	5.66154	0.0173409	-0.065205	NA	5.66154	0.0173409	0.0187215
s40612.1	2	182062918	+	G	A	84	-0.0330414	0.0138868	5.66126	0.0173437	-0.0309227	-0.0796339	5.76619	0.0559613	0.0187244
OAR9_28089762.1	9	26692563	+	A	G	84	0.0262539	0.0110351	5.66022	0.017354	0.0276208	0.0522719	5.66969	0.0587277	0.0187353
OAR4_45072864.1	4	42765283	+	A	G	84	0.0272737	0.0114639	5.66007	0.0173554	0.0297252	0.0519596	5.70791	0.0576159	0.0187368
OAR19_31525521.1	19	29903722	+	G	A	84	0.0251135	0.0105569	5.65907	0.0173653	0.0250027	0.0502484	5.65913	0.0590384	0.0187473
OAR16_31063637.1	16	28681306	+	A	G	84	-0.0337368	0.0141838	5.65745	0.0173814	-0.0288098	-0.08089	5.86187	0.0533472	0.0187643
OAR1_92567044.1	1	87099181	+	G	A	84	0.0260255	0.0109433	5.65588	0.017397	0.0354263	0.0458726	6.24987	0.0439399	0.0187807
OAR2_33399611.1	2	32240747	+	G	A	84	0.0403947	0.0169855	5.65577	0.017398	0.0336796	0.13059	6.31929	0.0424407	0.0187819
OAR4_88485389.1	4	83197613	+	A	G	84	0.0436168	0.0183432	5.65402	0.0174154	0.0499391	0.0501675	6.04194	0.048754	0.0188002
s00904.1	9	1608050	+	A	G	84	0.0269322	0.0113268	5.65363	0.0174193	0.038543	0.0495431	6.43952	0.0399646	0.0188043
OAR18_43305889.1	18	40621440	+	G	A	84	0.0293765	0.0123567	5.65189	0.0174366	0.0170716	0.0768959	7.09414	0.0288089	0.0188226
OAR7_10429354.1	7	10336095	+	G	A	84	0.038948	0.0163835	5.65139	0.0174415	0.038948	NA	5.65139	0.0174415	0.0188278
s22188.1	2	156384160	+	G	A	84	0.0251622	0.0105875	5.64819	0.0174734	0.0518179	0.0416167	9.64828	0.00803347	0.0188614
OAR8_10653149.1	8	9565531	+	A	G	84	-0.0240533	0.0101268	5.64157	0.0175395	-0.00117445	-0.0540687	8.38828	0.0150837	0.0189313
OAR4_9681181_X.1	4	9552871	+	G	A	84	0.0698443	0.0294093	5.64017	0.0175535	0.0698443	NA	5.64017	0.0175535	0.018946
OAR21_44659875.1	21	40459757	+	A	G	84	0.028716	0.0120927	5.63896	0.0175656	0.0120631	0.0702215	7.62699	0.0220709	0.0189589
s58291.1	1	199305300	+	A	G	84	-0.0265082	0.0111635	5.63848	0.0175705	-0.0161901	-0.0623028	6.42106	0.0403352	0.018964
OAR16_14874751.1	16	13743696	+	G	A	84	0.0264577	0.0111429	5.63774	0.0175779	0.0355786	0.0440768	6.19064	0.0452605	0.0189719
OAR1_66213673.1	1	62569033	+	A	G	84	-0.0457255	0.0192617	5.63541	0.0176012	-0.0313672	-0.163798	7.17411	0.0276797	0.0189965
OAR1_66298910.1	1	62577655	+	A	G	84	-0.0457255	0.0192617	5.63541	0.0176012	-0.0313672	-0.163798	7.17411	0.0276797	0.0189965
OAR1_207403921.1	1	191990857	+	A	G	84	0.0312442	0.0131635	5.63373	0.0176181	0.0161118	0.097204	7.65031	0.021815	0.0190143
OAR3_70730604.1	3	66805437	+	G	A	84	0.0252836	0.0106586	5.62703	0.0176855	0.0213725	0.0512526	5.70481	0.0577053	0.0190855
s31991.1	2	551593	+	A	G	84	0.0278382	0.0117357	5.62686	0.0176873	0.0316162	0.0505426	5.73765	0.0567655	0.0190874
s12837.1	14	59425932	+	A	G	84	0.0266942	0.0112557	5.62455	0.0177106	0.0487525	0.0469843	8.31018	0.0156843	0.0191121
OAR12_22372089.1	12	19338973	+	C	A	84	0.0286635	0.0120862	5.62445	0.0177116	0.0499308	0.0225235	9.44354	0.0088994	0.0191131
s67969.1	4	118438043	+	A	G	84	0.064981	0.027404	5.62271	0.0177292	0.064981	NA	5.62271	0.0177292	0.0191317
OAR3_58027865.1	3	54728529	+	G	A	84	0.0275238	0.0116099	5.62025	0.0177541	0.0130645	0.0674825	7.19555	0.0273845	0.019158
s00537.1	25	35200709	+	G	A	83	-0.0306568	0.0129318	5.61996	0.0177571	-0.0328407	-0.0579092	5.64965	0.0593191	0.0191611
OAR2_20743985.1	2	20363465	+	C	A	84	-0.0402659	0.0169855	5.61974	0.0177593	-0.0461176	-0.0371346	6.1236	0.0468033	0.0191634
OAR5_94951863.1	5	86768794	+	A	G	84	-0.0281218	0.0118635	5.619	0.0177668	-0.0301826	-0.0531898	5.65738	0.0590901	0.0191714
s39515.1	20	34148928	+	G	A	84	-0.023734	0.0100158	5.61528	0.0178046	-0.033172	-0.0458697	6.05294	0.0484865	0.0192113
OAR4_45113476.1	4	42810974	+	C	A	83	0.0290305	0.012261	5.6061	0.0178981	0.0247216	0.064407	5.77893	0.055606	0.01931
OAR9_28669568.1	9	27297150	+	G	A	84	0.0305186	0.0128905	5.60521	0.0179072	0.0357122	0.0463221	5.94103	0.0512769	0.0193196
OAR1_87831489.1	1	82489249	+	G	A	84	-0.0254918	0.0107679	5.60447	0.0179147	-0.0259106	-0.0506654	5.60561	0.0606397	0.0193276
OAR26_4300826.1	26	3824694	+	G	A	84	-0.0236732	0.0100047	5.59899	0.0179709	-0.0121876	-0.0511617	6.30004	0.0428512	0.0193869
OAR1_131827158.1	1	121526393	+	A	G	84	-0.0332328	0.0140483	5.59608	0.0180007	-0.048404	0.0201698	9.97398	0.00682619	0.0194184
OAR2_22483041.1	2	22165950	+	A	G	84	0.0244875	0.0103536	5.59378	0.0180244	0.0167577	0.0517577	5.93089	0.0515376	0.0194434
OAR5_22550669.1	5	19800818	+	A	G	84	-0.0276918	0.0117098	5.59245	0.018038	-0.0332119	-0.049659	5.83891	0.053963	0.0194578
OAR16_50643262_X.1	16	46370446	+	C	A	84	0.039525	0.0167195	5.58853	0.0180784	0.0517836	-0.0163681	8.00052	0.0183109	0.0195005
OAR2_30773743.1	2	29736953	+	G	A	84	0.0251121	0.0106229	5.58834	0.0180805	0.049028	0.0363836	9.19268	0.0100887	0.0195026
OAR9_42160144.1	9	40024922	+	A	G	84	0.0281547	0.0119133	5.58518	0.0181131	0.00733499	0.0578226	7.53633	0.0230944	0.019537
OAR20_13743375.1	20	12967010	+	A	G	84	-0.0277454	0.0117417	5.58372	0.0181282	-0.0404967	-0.0378623	6.88152	0.0320404	0.019553
s05205.1	21	28207573	+	G	A	84	-0.0263659	0.0111583	5.58323	0.0181333	-0.0333011	-0.0458984	5.91173	0.0520335	0.0195583
OAR3_74432032.1	3	70280308	+	G	A	84	-0.035671	0.0150968	5.58288	0.0181369	-0.044559	-0.0343087	6.45341	0.0396881	0.0195621
OAR18_44943052.1	18	42184338	+	A	G	84	0.0379235	0.0160517	5.58185	0.0181476	0.0418195	0.0631002	5.69385	0.0580225	0.0195734
OAR1_146504508.1	1	135436690	+	G	A	84	0.0433354	0.0183432	5.5813	0.0181532	0.0416518	0.0965414	5.60881	0.0605428	0.0195794
OAR9_88922262.1	9	83911678	+	G	A	84	-0.0401256	0.0169855	5.58064	0.0181601	-0.0365587	-0.106703	5.76785	0.055915	0.0195866
OAR17_64889221.1	17	59445705	+	A	G	84	-0.0256973	0.0108807	5.57775	0.0181901	-0.0141538	-0.0590454	6.46892	0.0393815	0.0196183
s31288.1	10	59731154	+	G	A	84	-0.0755837	0.0320117	5.5749	0.0182197	-0.0755837	NA	5.5749	0.0182197	0.0196496
OAR3_85251223.1	3	80532818	+	A	G	84	0.0239769	0.0101578	5.57172	0.0182529	0.00818834	0.0549677	6.96376	0.0307495	0.0196846
OAR17_22334380.1	17	19859276	+	A	G	84	-0.0646769	0.027404	5.57021	0.0182686	-0.0646769	NA	5.57021	0.0182686	0.0197012
OAR11_38884167.1	11	36415602	+	A	G	84	0.0287042	0.0121633	5.56919	0.0182792	0.0304158	0.0543276	5.5983	0.0608619	0.0197124
s65259.1	18	60862438	+	G	A	84	0.0264624	0.0112137	5.56882	0.0182831	0.0442389	0.0440158	7.56357	0.022782	0.0197165
s11590.1	18	61441351	+	A	G	84	-0.0329497	0.0139669	5.56551	0.0183177	-0.0259698	-0.107219	6.55388	0.0377436	0.019753
OAR2_30477213.1	2	29423956	+	G	A	84	-0.0479443	0.0203233	5.56526	0.0183203	-0.0479443	NA	5.56526	0.0183203	0.0197558
OAR19_39930248.1	19	38091578	+	C	A	84	-0.0349476	0.0148159	5.5639	0.0183345	-0.0298046	-0.0930024	5.8952	0.0524655	0.0197708
OAR10_57993520.1	10	56801524	+	G	A	84	0.0321361	0.0136264	5.56196	0.0183549	0.0480796	0.0349677	7.15312	0.0279718	0.0197922
OAR15_8828624.1	15	9075328	+	G	A	84	0.0252556	0.0107113	5.55943	0.0183814	0.0154942	0.0505113	5.97468	0.0504214	0.0198203
s65440.1	1	32279246	+	C	A	84	0.0303596	0.0128905	5.54695	0.0185129	0.024078	0.0785172	6.03822	0.0488447	0.019959
OAR14_29294168.1	14	28064587	+	G	A	84	-0.0281168	0.0119385	5.54672	0.0185154	-0.041599	-0.0541909	6.42284	0.0402994	0.0199617
OAR2_135083600.1	2	126796299	+	A	G	84	-0.0422786	0.017952	5.54646	0.0185181	-0.0419251	-0.0867713	5.54782	0.0624175	0.0199646
OAR4_40634758.1	4	38469597	+	C	A	84	-0.0259917	0.0110368	5.54607	0.0185222	-0.0270684	-0.0511528	5.55422	0.0622182	0.0199689
s25216.1	12	57068947	+	G	A	84	0.0255453	0.0108475	5.54579	0.0185252	0.0309612	0.0468975	5.70922	0.0575784	0.019972
OAR5_81631561.1	5	74137774	+	G	A	84	0.0305127	0.0129571	5.54552	0.018528	0.0253166	0.076517	5.91435	0.0519654	0.019975
s14904.1	1	46935316	+	A	G	83	0.0250095	0.0106233	5.54236	0.0185615	0.0192231	0.0523259	5.73449	0.0568553	0.0200103
OAR7_21409209.1	7	20547629	+	A	G	84	-0.0692236	0.0294093	5.54036	0.0185827	-0.0692236	NA	5.54036	0.0185827	0.0200327
OAR11_24198643.1	11	23301425	+	G	A	84	0.0691843	0.0294093	5.53407	0.0186496	0.0691843	NA	5.53407	0.0186496	0.0201033
DU446051_252.1	2	43381391	+	A	T	84	0.0254237	0.0108098	5.53147	0.0186774	0.011308	0.05388	6.5767	0.0373154	0.0201326
OAR1_267463862.1	1	247472170	+	A	C	84	-0.083631	0.0355658	5.52929	0.0187007	-0.083631	NA	5.52929	0.0187007	0.0201572
OAR8_81571650.1	8	75579658	+	G	A	84	-0.0272147	0.0115772	5.52584	0.0187376	-0.0107006	-0.0555138	6.76559	0.0339525	0.0201961
s58112.1	1	263969370	+	G	A	84	-0.0303557	0.0129144	5.52504	0.0187462	-0.0451685	-0.0172667	8.43043	0.0147691	0.0202052
OAR1_148830870.1	1	137541283	+	A	C	84	0.0348232	0.0148159	5.52437	0.0187533	0.0324386	0.0803604	5.5956	0.0609441	0.0202127
s52495.1	2	13221333	+	G	A	84	0.0527574	0.0224517	5.52162	0.0187828	0.0527574	NA	5.52162	0.0187828	0.0202438
OAR7_107340259.1	7	98445282	+	A	C	84	-0.0281452	0.0119829	5.51681	0.0188346	-0.0273932	-0.0574198	5.5221	0.0632252	0.0202984
s74977.1	10	82412153	+	A	G	84	-0.0256835	0.0109433	5.50821	0.0189274	-0.00993264	-0.0649823	7.1579	0.027905	0.0203963
OAR6_107250553.1	6	97383724	+	G	A	84	0.0957829	0.0408136	5.50766	0.0189334	0.0957829	NA	5.50766	0.0189334	0.0204026
s42746.1	6	102613629	+	G	A	84	0.0957829	0.0408136	5.50766	0.0189334	0.0957829	NA	5.50766	0.0189334	0.0204026
s31144.1	26	19698430	+	A	G	84	0.0241312	0.010283	5.50699	0.0189406	0.0485535	0.0451689	8.39669	0.0150204	0.0204102
OAR4_88076034.1	4	82771551	+	G	A	84	0.060543	0.0258022	5.50575	0.0189541	0.060543	NA	5.50575	0.0189541	0.0204244
OAR8_66631948.1	8	61785503	+	G	A	84	-0.0451945	0.0192617	5.50528	0.0189591	-0.0588436	-0.0216151	6.89574	0.0318133	0.0204298
OAR3_47018335.1	3	43893904	+	A	G	84	0.0257609	0.0109824	5.50211	0.0189935	0.00885487	0.0524323	6.81097	0.0331908	0.020466
OAR12_17468733.1	12	14731264	+	A	G	84	0.0275268	0.0117357	5.50169	0.0189981	0.0342726	0.0466139	5.89375	0.0525036	0.0204709
OAR3_163584236.1	3	152833457	+	A	G	84	-0.0245347	0.0104608	5.50084	0.0190073	-0.0201879	-0.0499807	5.59894	0.0608424	0.0204806
OAR2_46707288.1	2	44003963	+	G	A	84	0.0264261	0.011268	5.50008	0.0190157	0.00223602	0.0745793	9.87688	0.00716578	0.0204894
OAR10_8087004.1	10	9712929	+	A	G	84	-0.0262007	0.0111773	5.49483	0.0190728	-0.0339763	-0.0446257	5.91829	0.0518633	0.0205496
OAR1_73673800.1	1	69007596	+	A	C	84	0.0463562	0.019776	5.49465	0.0190748	0.0463562	NA	5.49465	0.0190748	0.0205517
OARX_122522511.1	27	103273961	+	A	G	84	-0.0366051	0.0156201	5.49178	0.0191061	-0.0526858	-0.0146304	7.76802	0.0205682	0.0205848
OAR18_51458415_X.1	18	48197130	+	A	G	84	-0.0439768	0.0187775	5.48496	0.0191808	-0.0377093	-0.12214	5.82116	0.0544442	0.0206635
OAR16_19872858.1	16	18046563	+	G	A	84	-0.0284443	0.0121455	5.48478	0.0191827	-0.0168433	-0.0742901	6.76777	0.0339154	0.0206656
OAR2_36149474.1	2	34861464	+	T	A	84	0.03131	0.0133712	5.48313	0.0192009	0.0279691	0.0756357	5.65362	0.0592015	0.0206847
OAR2_170897301.1	2	161342310	+	G	A	84	0.045147	0.0192883	5.47863	0.0192503	0.045147	NA	5.47863	0.0192503	0.0207369
OAR5_46719933.1	5	42664474	+	G	A	84	0.0242478	0.0103605	5.47755	0.0192622	0.0324114	0.0479729	5.78466	0.0554468	0.0207494
s07238.1	22	29332097	+	G	A	84	-0.0292668	0.0125062	5.47646	0.0192743	-0.0362902	-0.0427828	6.02753	0.0491065	0.0207621
s62089.1	14	5057160	+	A	G	84	-0.0305622	0.0130632	5.47355	0.0193064	-0.027704	-0.0680568	5.55216	0.0622821	0.0207959
OAR2_135932331.1	2	127594335	+	G	A	84	-0.028603	0.012226	5.4734	0.019308	-0.0332605	-0.0516479	5.66055	0.0589966	0.0207977
s19031.1	17	11976751	+	A	G	84	0.028288	0.0120927	5.4721	0.0193224	0.0431812	0.0309533	7.50501	0.0234589	0.0208128
OAR6_9247788.1	6	6958713	+	G	A	84	0.0356832	0.0152566	5.4703	0.0193423	0.0362651	0.0690407	5.47378	0.0647715	0.0208338
s25908.1	3	62082062	+	G	A	84	-0.0239373	0.010235	5.46981	0.0193477	-0.0106788	-0.0478746	6.22894	0.044402	0.0208395
s07719.1	27	29828277	+	G	A	84	0.0260263	0.011131	5.46711	0.0193777	0.0117029	0.0532873	6.43188	0.0401176	0.0208711
OAR7_59214865.1	7	53499414	+	A	G	84	0.0450984	0.0192883	5.46683	0.0193807	0.0450984	NA	5.46683	0.0193807	0.0208743
s27576.1	1	259724593	+	A	G	84	-0.0372354	0.0159304	5.46332	0.0194197	-0.0372354	NA	5.46332	0.0194197	0.0209154
OAR2_76240865.1	2	71583589	+	G	A	84	-0.0266116	0.0113902	5.45859	0.0194723	-0.0195645	-0.0594873	5.83351	0.0541091	0.0209709
OAR2_2714149.1	2	4487444	+	C	A	84	-0.0247326	0.0105875	5.45695	0.0194906	-0.0476053	-0.0489398	7.78761	0.0203677	0.0209902
OAR1_242240562.1	1	224612496	+	A	G	84	-0.0257173	0.0110103	5.45571	0.0195045	-0.0247438	-0.0520673	5.46209	0.065151	0.0210048
s75178.1	1	28744604	+	G	A	84	-0.0282277	0.0120862	5.45471	0.0195157	-0.033776	-0.0481153	5.74703	0.0565	0.0210166
OAR8_85811057.1	8	79501565	+	G	A	84	-0.0284736	0.0121923	5.45402	0.0195233	-0.0278559	-0.0580675	5.45787	0.0652888	0.0210247
OAR4_110129192.1	4	103447604	+	G	A	84	0.0237191	0.0101578	5.45256	0.0195397	0.00879032	0.0531181	6.68714	0.0353106	0.0210419
OAR9_3787356.1	9	3847209	+	A	C	84	0.0343728	0.0147204	5.45246	0.0195408	0.0139445	0.115013	8.08342	0.0175674	0.0210431
OAR11_30678624.1	11	28929170	+	G	A	84	-0.0524083	0.0224517	5.44879	0.0195819	-0.0524083	NA	5.44879	0.0195819	0.0210864
OAR1_78793387_X.1	1	73574252	+	G	A	84	-0.0302626	0.0129652	5.44822	0.0195883	-0.0313615	-0.0579979	5.46282	0.0651274	0.0210932
s42195.1	7	44344676	+	A	G	84	-0.0313427	0.0134336	5.4436	0.0196402	-0.0222406	-0.0964302	6.60462	0.036798	0.0211478
OAR4_107537251.1	4	101059744	+	A	G	84	-0.0274831	0.0117839	5.43945	0.0196869	-0.0344107	-0.0478516	5.82713	0.054282	0.0211971
s52596.1	7	16545471	+	A	G	84	0.0260358	0.0111635	5.43928	0.0196887	0.0271028	0.0511112	5.44765	0.0656232	0.021199
OAR2_49098211.1	2	46279085	+	G	A	84	-0.029166	0.0125062	5.43878	0.0196944	-0.0351879	-0.0448271	5.8439	0.0538286	0.0212049
OAR1_5206930.1	1	5779059	+	A	G	84	-0.0378977	0.0162547	5.43588	0.0197271	-0.0341708	-0.107449	5.69692	0.0579335	0.0212395
OAR2_160912478.1	2	151792243	+	A	G	84	-0.0588107	0.0252278	5.43444	0.0197434	-0.0765846	-0.0833904	5.93648	0.0513936	0.0212566
s31697.1	13	37207802	+	A	C	84	-0.0295254	0.0126663	5.43368	0.019752	-0.0315107	-0.0556009	5.46285	0.0651264	0.0212657
OAR4_44700812.1	4	42392086	+	G	A	84	0.0263961	0.0113268	5.43078	0.0197848	0.0293126	0.0501833	5.49477	0.0640954	0.0213002
OAR5_102797275.1	5	94258821	+	A	G	84	-0.0246806	0.0105919	5.42955	0.0197988	-0.0147997	-0.0533663	6.00363	0.0496967	0.021315
s43145.1	2	236025180	+	A	G	83	0.0353724	0.0151812	5.42898	0.0198053	0.0379327	0.0428071	5.62197	0.0601458	0.0213218
OAR3_180711543.1	3	168053954	+	A	G	84	-0.0240727	0.0103317	5.42879	0.0198074	-0.00465134	-0.0580103	7.63909	0.0219378	0.021324
OAR18_54808559.1	18	51325940	+	G	A	83	0.0276006	0.0118473	5.42751	0.0198219	0.0280813	0.0545237	5.42942	0.0662243	0.0213394
OAR8_64720587.1	8	60000021	+	A	C	84	-0.0570346	0.0244881	5.42456	0.0198555	-0.0570346	NA	5.42456	0.0198555	0.0213747
OAR26_43526790.1	26	38445019	+	G	A	84	-0.0241912	0.0103867	5.42453	0.0198557	-0.0200247	-0.0507862	5.52649	0.0630868	0.021375
OAR3_25573472.1	3	23692553	+	C	A	84	0.0291134	0.0125062	5.41919	0.0199166	0.036809	0.0409684	6.08079	0.047816	0.0214391
s52037.1	15	50468969	+	G	A	84	-0.0365368	0.015696	5.41855	0.0199239	-0.0376523	-0.0624879	5.44718	0.0656387	0.0214468
OAR12_41931296.1	12	37485135	+	G	A	84	-0.0473063	0.0203233	5.41812	0.0199288	-0.0473063	NA	5.41812	0.0199288	0.021452
OAR16_30748429.1	16	28371456	+	G	A	84	-0.0310998	0.0133623	5.4169	0.0199428	-0.0354544	-0.0449982	5.71373	0.0574485	0.0214667
OAR16_50103993.1	16	45899330	+	A	G	84	-0.0385528	0.0165658	5.41613	0.0199516	-0.0385528	NA	5.41613	0.0199516	0.0214759
s61574.1	20	17675175	+	G	A	83	0.0272173	0.0116956	5.41553	0.0199584	0.0184889	0.0651153	6.0398	0.0488062	0.0214831
OAR22_4244964.1	22	3382887	+	G	A	84	-0.0265708	0.0114195	5.41397	0.0199762	-0.0473025	-0.0409791	8.25636	0.0161122	0.0215019
OAR16_12021901.1	16	11046375	+	A	C	84	0.031251	0.0134336	5.4118	0.020001	0.0288569	0.0713779	5.49213	0.0641799	0.021528
OAR6_12170461.1	6	9669370	+	G	A	84	-0.0261959	0.011261	5.41146	0.020005	-0.0409325	-0.0523918	6.34928	0.0418092	0.0215322
OAR9_10735564.1	9	10648567	+	A	G	83	-0.0256946	0.0110474	5.40957	0.0200266	-0.0283229	-0.0512492	5.44048	0.0658591	0.021555
OAR12_63132677.1	12	56636229	+	G	A	84	-0.0277664	0.0119385	5.40929	0.0200298	-0.0220247	-0.0641311	5.715	0.0574123	0.0215584
s07223.1	22	46720970	+	G	A	84	0.0349938	0.0150461	5.40921	0.0200308	0.0256374	0.1725	8.03588	0.01799	0.0215594
OAR7_862379.1	7	1165545	+	G	A	84	0.0600067	0.0258022	5.40862	0.0200375	0.0600067	NA	5.40862	0.0200375	0.0215665
OAR2_217632748.1	2	205622283	+	G	A	84	-0.0459872	0.019776	5.40753	0.0200501	-0.0459872	NA	5.40753	0.0200501	0.0215797
OAR16_29788902.1	16	27471528	+	A	G	84	-0.029082	0.0125062	5.40752	0.0200501	-0.0354938	-0.0454589	5.78065	0.0555581	0.0215798
s43690.1	8	40216014	+	G	A	84	-0.0311673	0.0134068	5.40444	0.0200856	-0.0331149	-0.0549834	5.45927	0.0652432	0.0216171
OAR8_43357681.1	8	40225902	+	A	C	84	-0.0311673	0.0134068	5.40444	0.0200856	-0.0331149	-0.0549834	5.45927	0.0652432	0.0216171
s42386.1	8	85671613	+	G	A	84	-0.0266814	0.0114788	5.40284	0.020104	-0.0296625	-0.0497854	5.47208	0.0648265	0.0216366
s16338.1	11	31739380	+	C	A	84	0.0294373	0.0126663	5.40129	0.0201218	0.0280143	0.0621657	5.42543	0.0663566	0.0216553
OAR12_74715342.1	12	67956492	+	C	A	84	0.025647	0.0110368	5.39993	0.0201375	0.0197649	0.0565266	5.64403	0.0594859	0.0216718
OAR8_80368976.1	8	74379484	+	A	G	84	-0.0825908	0.0355658	5.39259	0.0202224	-0.0825908	NA	5.39259	0.0202224	0.0217612
s17917.1	23	4097573	+	G	A	84	0.0300315	0.012933	5.39205	0.0202287	0.0380883	0.0386814	6.1154	0.0469956	0.0217679
s17432.1	13	12909846	+	G	A	84	-0.0267055	0.0115032	5.38972	0.0202557	-0.0485685	-0.0268861	9.19038	0.0101003	0.0217963
OAR21_31010355.1	21	27561685	+	G	A	84	0.023759	0.010235	5.38862	0.0202684	-0.00719352	0.047518	9.52593	0.00854024	0.0218097
s41345.1	2	101610038	+	A	G	83	-0.0254676	0.0109716	5.38813	0.0202742	-0.039673	-0.0395471	6.56889	0.0374614	0.0218158
OAR23_21958486.1	23	20694028	+	G	A	84	-0.0258612	0.0111429	5.38642	0.0202941	-0.0373181	-0.0406203	6.25881	0.0437439	0.0218367
OAR3_78628364.1	3	74292222	+	A	G	84	0.0289412	0.0124701	5.38632	0.0202952	0.0229546	0.0708424	5.7625	0.0560646	0.0218379
OAR1_52607477.1	1	50363722	+	A	G	84	0.0275321	0.0118635	5.38581	0.0203011	0.0346064	0.0475222	5.65672	0.0591098	0.0218442
s15800.1	5	66073095	+	G	A	84	-0.02534	0.0109191	5.38565	0.020303	-0.0136855	-0.0529477	6.08717	0.0476637	0.0218462
OAR14_21336208.1	14	20715889	+	G	A	84	-0.0282886	0.0121923	5.38338	0.0203295	-0.0261653	-0.0604282	5.42886	0.0662426	0.021874
OAR24_9019723.1	24	7864926	+	G	A	84	-0.0290834	0.0125353	5.38296	0.0203343	-0.0236743	-0.0680835	5.69385	0.0580225	0.0218791
OAR2_14294100.1	2	14892657	+	A	G	84	-0.0239447	0.0103209	5.38251	0.0203396	-0.0330142	-0.046312	5.79636	0.0551236	0.0218846
OAR10_62938042.1	10	61350185	+	A	G	84	0.0351511	0.0151524	5.38163	0.0203499	0.0292626	0.133211	6.37437	0.0412879	0.0218955
OAR2_2441388.1	2	4222183	+	G	A	84	-0.0357955	0.0154306	5.38134	0.0203533	-0.0341942	-0.0777111	5.40578	0.0670115	0.0218991
OAR16_41681642.1	16	38432000	+	G	A	84	-0.0415846	0.0179306	5.37867	0.0203845	-0.0479898	-0.0699661	5.52523	0.0631265	0.0219319
OAR16_39062204.1	16	35863421	+	A	G	84	0.0315414	0.0136045	5.37522	0.0204248	0.0391163	0.0373282	6.06966	0.0480828	0.0219744
OAR1_37970060.1	1	36904807	+	G	A	84	0.0239928	0.0103495	5.37433	0.0204351	0.0281161	0.0480699	5.44653	0.0656599	0.0219853
OAR1_38005791.1	1	36942535	+	G	A	84	-0.0239928	0.0103495	5.37433	0.0204351	-0.0199538	-0.0480699	5.44653	0.0656599	0.0219853
s14974.1	20	3766274	+	A	G	84	-0.0681779	0.0294093	5.37425	0.0204361	-0.0681779	NA	5.37425	0.0204361	0.0219863
OAR3_69426020.1	3	65617995	+	A	G	84	0.0349921	0.0150968	5.37237	0.0204581	0.0351761	0.0692174	5.37275	0.0681275	0.0220095
OAR1_219588464.1	1	203139838	+	G	A	84	-0.0272637	0.0117657	5.36945	0.0204924	-0.0233781	-0.0600599	5.49607	0.0640536	0.0220456
s24925.1	23	37837139	+	G	A	84	0.0268983	0.0116099	5.36771	0.0205129	0.0125271	0.0661558	6.92388	0.0313688	0.0220672
OAR4_44779078.1	4	42468768	+	A	G	84	0.027314	0.01179	5.36718	0.0205191	0.0159186	0.0688723	6.49322	0.0389059	0.0220737
OAR2_134779541_X.1	2	126498007	+	G	A	84	0.0322865	0.0139367	5.36692	0.0205222	0.03496	0.0484911	5.51617	0.063413	0.0220769
s58645.1	5	102940219	+	G	A	84	-0.0297018	0.0128274	5.3615	0.0205861	-0.0327377	-0.0523732	5.47301	0.0647965	0.0221442
OAR18_41839538.1	18	39280266	+	G	A	84	0.0282265	0.0121923	5.35978	0.0206064	0.0222657	0.0672643	5.71825	0.0573188	0.0221656
s29408.1	7	93572118	+	G	A	84	0.0257342	0.0111174	5.35816	0.0206256	0.00705196	0.0591585	7.44886	0.0241269	0.0221858
OAR1_42759185.1	1	41195970	+	A	G	84	-0.0279677	0.0120862	5.35467	0.0206668	-0.0185212	-0.0719439	6.15216	0.0461397	0.0222292
OAR17_56400225.1	17	51759450	+	A	G	84	-0.0264111	0.011414	5.35424	0.020672	-0.00503493	-0.0754396	8.26546	0.016039	0.0222347
s07538.1	7	46564350	+	A	C	84	0.054107	0.0233879	5.35209	0.0206974	0.054107	NA	5.35209	0.0206974	0.0222614
OAR2_17890079.1	2	18128808	+	C	A	84	0.0295335	0.0127679	5.35044	0.020717	0.0427854	0.0352581	7.19993	0.0273247	0.0222821
OAR2_87901415.1	2	82730956	+	G	A	84	-0.0356829	0.0154306	5.34754	0.0207515	-0.0356829	NA	5.34754	0.0207515	0.0223184
s53860.1	7	42283714	+	A	G	84	0.0337171	0.0145806	5.34752	0.0207518	0.028085	0.0944684	5.79259	0.0552275	0.0223186
OAR3_136187521.1	3	127484770	+	C	A	84	-0.0288306	0.0124677	5.34728	0.0207546	-0.0181605	-0.0804241	6.51296	0.0385239	0.0223217
OAR6_207091.1	6	521899	+	A	C	84	-0.0266626	0.0115315	5.34608	0.0207689	-0.0423714	-0.039632	7.21065	0.0271786	0.0223367
OAR5_95053031.1	5	86868884	+	G	A	84	-0.0376811	0.0162973	5.34584	0.0207717	-0.0468507	-0.0471197	5.90841	0.05212	0.0223397
OAR1_77619553.1	1	72462689	+	G	A	84	-0.025069	0.0108427	5.34558	0.0207748	-0.0542951	-0.0276365	11.081	0.00392452	0.0223429
OAR26_23704770.1	26	19983962	+	A	G	84	-0.0295085	0.0127679	5.3414	0.0208248	-0.0462	-0.0203216	8.70217	0.0128928	0.0223955
OAR1_36621076.1	1	35600434	+	A	G	84	0.0240959	0.010427	5.34027	0.0208382	0.0278473	0.0460158	5.42444	0.0663891	0.0224097
OAR16_38814956.1	16	35618757	+	A	G	84	0.0314299	0.0136045	5.33726	0.0208743	0.0177293	0.109442	7.60901	0.0222703	0.0224476
OAR8_16640426.1	8	14970486	+	G	A	84	-0.0380632	0.0164767	5.33669	0.020881	-0.047979	0.00461651	7.04866	0.0294715	0.0224547
OAR12_73666511.1	12	66942641	+	A	G	84	0.0406483	0.0175983	5.33514	0.0208997	0.0290411	0.15855	6.96986	0.0306558	0.0224744
OAR6_12974644.1	6	10425466	+	A	T	84	0.0272682	0.0118062	5.33451	0.0209073	0.0210692	0.061621	5.56425	0.0619068	0.0224823
OAR8_4553348.1	8	4270522	+	G	A	84	0.0262731	0.0113756	5.33426	0.0209102	0.0434643	0.0479619	6.93293	0.0312271	0.0224854
OAR21_2552771.1	21	2047142	+	C	A	84	-0.0283233	0.0122645	5.33319	0.0209231	-0.0460498	-0.049356	7.14395	0.0281003	0.022499
s47693.1	17	43908345	+	G	A	84	-0.0261127	0.0113107	5.32998	0.0209616	-0.0312142	-0.0497588	5.49258	0.0641655	0.0225395
s02152.1	6	43305387	+	G	A	84	0.0456401	0.019776	5.32621	0.021007	0.0456401	NA	5.32621	0.021007	0.0225873
OAR10_80235683.1	10	73246161	+	G	A	84	-0.0232979	0.0101	5.32095	0.0210706	-0.0107239	-0.0514319	6.1876	0.0453294	0.0226542
OAR1_72618599_X.1	1	68019896	+	G	A	84	-0.0386627	0.0167659	5.3178	0.0211087	-0.0386627	NA	5.3178	0.0211087	0.0226943
s27676.1	3	24129021	+	A	G	84	-0.0443953	0.0192617	5.31232	0.0211752	-0.0399502	-0.111188	5.45979	0.0652261	0.0227643
s29248.1	3	132775169	+	G	A	84	0.0279297	0.012119	5.31124	0.0211883	0.036862	0.0400937	6.07565	0.047939	0.0227781
OAR2_41021321.1	2	39444710	+	G	A	84	-0.0253068	0.0109824	5.30985	0.0212052	-0.0428294	-0.0370591	7.4498	0.0241155	0.0227959
OAR1_37175864.1	1	36150375	+	A	G	84	-0.0940434	0.0408136	5.30943	0.0212103	-0.0940434	NA	5.30943	0.0212103	0.0228013
OAR15_38662987.1	15	36755439	+	G	A	84	-0.0282681	0.0122714	5.3065	0.021246	-0.0475451	-0.0565363	6.83412	0.0328088	0.0228388
OAR7_1946256.1	7	2221433	+	G	A	84	-0.0272364	0.0118327	5.29825	0.0213468	-0.0175811	-0.0686719	6.12768	0.0467081	0.0229449
OAR3_160869216.1	3	150585063	+	A	G	84	0.0286886	0.0124701	5.29269	0.0214151	0.0172364	0.0821689	6.66926	0.0356278	0.0230167
OAR26_20194616.1	26	17036539	+	A	G	84	-0.0296528	0.0129011	5.283	0.0215346	-0.0404471	-0.0480796	6.20036	0.045041	0.0231424
OAR3_107405953.1	3	100802994	+	G	A	84	-0.0259956	0.0113107	5.28228	0.0215435	-0.0439008	-0.0433338	7.28528	0.0261832	0.0231518
OAR1_45327694.1	1	43648004	+	C	A	84	0.0246062	0.0107068	5.28169	0.0215509	0.0200599	0.0502736	5.39149	0.067492	0.0231595
OAR1_214493774.1	1	198577565	+	G	A	84	-0.0467068	0.0203233	5.28166	0.0215511	-0.0467068	NA	5.28166	0.0215511	0.0231598
s14003.1	1	117577096	+	A	G	84	-0.0263233	0.0114583	5.27763	0.0216012	-0.0257101	-0.0533731	5.28049	0.0713438	0.0232125
OAR17_32217044_X.1	17	29396116	+	A	G	83	0.0258109	0.0112353	5.27758	0.0216017	0.0337004	0.045708	5.70541	0.057688	0.023213
OAR17_28363294.1	17	25805625	+	G	A	84	-0.0279338	0.0121633	5.27424	0.0216432	-0.017643	-0.070836	6.01963	0.0493008	0.0232567
OAR10_10055320.1	10	11621981	+	A	G	84	0.0296027	0.0128905	5.27381	0.0216486	0.022226	0.0801062	5.9513	0.0510142	0.0232623
s58409.1	8	40540573	+	G	A	84	-0.0225432	0.0098171	5.27308	0.0216577	-0.0324675	-0.0450864	5.68673	0.0582295	0.0232719
OAR5_103269743.1	5	94730829	+	G	A	84	-0.0296032	0.0128931	5.27182	0.0216733	-0.0298138	-0.0586182	5.27236	0.0716344	0.0232884
OAR8_84032183.1	8	77860423	+	A	G	84	0.0289577	0.0126139	5.27024	0.021693	0.0377545	0.0521975	5.77736	0.0556495	0.0233091
OAR19_25293375.1	19	23861456	+	G	A	84	0.0936775	0.0408136	5.26818	0.0217187	0.0936775	NA	5.26818	0.0217187	0.023336
s09787.1	5	12472673	+	A	C	84	-0.0383753	0.0167195	5.26812	0.0217194	-0.0527462	0.0351099	8.58299	0.0136845	0.0233369
OAR13_47012666.1	13	43639387	+	G	A	84	-0.0246402	0.0107357	5.26778	0.0217238	-0.0126364	-0.0504865	5.95724	0.0508629	0.0233414
s63009.1	13	77831862	+	G	A	84	-0.0332299	0.0144783	5.26774	0.0217242	-0.0241883	-0.11118	6.4758	0.0392463	0.0233419
s74571.1	15	35184446	+	G	A	84	0.0318647	0.0138835	5.26772	0.0217244	0.0268407	0.095548	5.84694	0.0537467	0.0233421
OAR8_29098563.1	8	26626096	+	A	G	84	-0.0816199	0.0355658	5.26655	0.0217391	-0.0816199	NA	5.26655	0.0217391	0.0233575
OAR1_41004192.1	1	39608518	+	G	A	84	0.0249665	0.0108807	5.26501	0.0217583	0.0293553	0.0470243	5.39383	0.0674132	0.0233777
s27558.1	20	32532465	+	G	A	84	-0.0380075	0.0165658	5.26399	0.0217711	-0.0564475	-0.022832	7.31131	0.0258445	0.0233912
OARX_125309932.1	27	100085666	+	A	G	84	-0.0454372	0.0198047	5.26365	0.0217754	-0.0474086	-0.0817756	5.28861	0.0710546	0.0233957
OAR8_7457967.1	8	7082659	+	A	G	84	-0.0321216	0.014004	5.26124	0.0218055	-0.0224952	-0.120251	7.08364	0.0289606	0.0234274
OAR1_250883042.1	1	232580759	+	A	G	84	-0.0350247	0.0152698	5.26118	0.0218063	-0.0463576	0.0478126	8.75971	0.0125272	0.0234282
OAR26_15861501.1	26	13044286	+	G	A	83	0.02484	0.0108315	5.2593	0.0218298	0.031664	0.0486321	5.48666	0.0643557	0.023453
s26322.1	11	52650683	+	A	G	84	-0.0407814	0.0177829	5.25919	0.0218311	-0.0407814	NA	5.25919	0.0218311	0.0234543
OAR1_156524345.1	1	144826709	+	G	A	84	-0.0280349	0.012226	5.25814	0.0218443	-0.0308563	-0.0527029	5.32682	0.0697102	0.0234682
OAR6_27354451.1	6	23894157	+	A	G	84	0.0359794	0.015696	5.25448	0.0218904	0.038788	0.0453066	5.43598	0.0660073	0.0235166
OAR7_76941227.1	7	70170425	+	G	A	83	-0.0238829	0.0104191	5.25432	0.0218924	-0.0264869	-0.0468453	5.29135	0.0709576	0.0235187
OAR10_57586299.1	10	56387181	+	A	G	84	0.031829	0.0138868	5.25343	0.0219036	0.0208316	0.132543	7.97256	0.0185687	0.0235306
OAR10_80432942.1	10	73448808	+	T	A	84	-0.0260695	0.0113756	5.25188	0.0219231	-0.0226859	-0.0546233	5.33321	0.0694879	0.023551
OAR4_47537362.1	4	44972115	+	A	C	84	-0.030859	0.0134667	5.25101	0.0219341	-0.029396	-0.0670382	5.28003	0.0713603	0.0235626
OAR1_261426539.1	1	241611252	+	C	A	84	0.0307959	0.0134426	5.2483	0.0219683	0.0156774	0.0918289	6.87459	0.0321516	0.0235985
OAR1_261470828.1	1	241654708	+	G	A	84	0.0307959	0.0134426	5.2483	0.0219683	0.0156774	0.0918289	6.87459	0.0321516	0.0235985
OAR4_35770786.1	4	33866051	+	A	G	84	0.0560726	0.0244881	5.24311	0.0220338	0.0560726	NA	5.24311	0.0220338	0.0236675
s31149.1	3	155222406	+	G	A	84	-0.0286356	0.0125062	5.24278	0.022038	-0.0382801	-0.0381603	6.08701	0.0476674	0.0236718
s07732.1	13	70565628	+	C	A	84	0.0495362	0.0216447	5.23774	0.0221019	0.0495362	NA	5.23774	0.0221019	0.0237391
OAR8_46628647.1	8	43237200	+	G	A	84	-0.0296535	0.0129571	5.23763	0.0221034	-0.0269387	-0.0663687	5.31708	0.0700503	0.0237406
OAR2_233585592.1	2	220955405	+	A	G	84	-0.0235364	0.0102844	5.23748	0.0221052	-0.0300361	-0.0455258	5.45909	0.0652489	0.0237426
OAR1_233116174.1	1	215885714	+	G	A	84	0.0344206	0.0150461	5.23346	0.0221564	0.0328657	0.0858775	5.306	0.0704395	0.0237964
OAR2_119004082.1	2	110743239	+	G	A	84	-0.0285274	0.0124701	5.23339	0.0221573	-0.0291656	-0.0557151	5.23745	0.0728957	0.0237973
OAR22_14393496.1	22	12148348	+	G	A	84	0.0256738	0.0112259	5.23048	0.0221944	0.0269231	0.0504049	5.24159	0.0727449	0.0238363
OAR15_48956698.1	15	46039397	+	G	A	84	0.0534875	0.0233879	5.23023	0.0221976	0.0534875	NA	5.23023	0.0221976	0.0238396
OAR8_8667817.1	8	7852201	+	A	G	84	0.0355268	0.0155407	5.22601	0.0222515	0.0409151	0.0182332	5.93514	0.0514282	0.0238964
OAR17_13815494.1	17	12383773	+	A	G	84	-0.0429126	0.0187775	5.22272	0.0222937	-0.0546653	-0.0217199	6.40487	0.040663	0.0239407
OAR3_72092692.1	3	68110805	+	C	G	84	-0.0451924	0.019776	5.22223	0.0222999	-0.0451924	NA	5.22223	0.0222999	0.0239472
OAR15_34512243.1	15	32788672	+	G	A	84	-0.0307679	0.0134667	5.22004	0.0223281	-0.0324128	-0.0555543	5.25672	0.0721967	0.0239768
OAR3_137028945.1	3	128279981	+	G	A	84	0.0671848	0.0294093	5.21882	0.0223437	0.0671848	NA	5.21882	0.0223437	0.0239932
s32966.1	22	18757584	+	C	A	84	0.0319849	0.014004	5.21657	0.0223726	0.0415397	0.00837832	7.01196	0.0300173	0.0240236
OAR7_53432625_X.1	7	48342377	+	A	C	84	-0.0278407	0.0121923	5.21427	0.0224022	-0.0291674	-0.0538078	5.22613	0.0733096	0.0240547
s48830.1	1	67980081	+	A	G	84	-0.0378272	0.0165658	5.21417	0.0224036	-0.0378272	NA	5.21417	0.0224036	0.0240562
OAR8_64733474.1	8	60013152	+	G	A	84	-0.0287805	0.0126065	5.21205	0.0224308	-0.0210792	-0.0641731	5.64705	0.0593962	0.0240848
OAR3_21630699.1	3	19973385	+	A	G	84	-0.0259686	0.0113756	5.21134	0.0224401	-0.013867	-0.060823	6.25166	0.0439005	0.0240945
OAR13_1568907.1	13	1078244	+	A	G	84	0.0272493	0.0119385	5.20971	0.022461	0.0125698	0.0764818	7.20792	0.0272157	0.0241166
OAR3_43708684.1	3	40785138	+	G	A	84	0.081175	0.0355658	5.2093	0.0224664	0.081175	NA	5.2093	0.0224664	0.0241222
s06504.1	3	128406583	+	G	A	84	-0.0296328	0.0129868	5.20645	0.0225033	-0.0361006	-0.0428023	5.64169	0.0595556	0.0241609
s11805.1	1	201255003	+	A	C	84	-0.0439986	0.0192883	5.20345	0.0225421	-0.0439986	NA	5.20345	0.0225421	0.0242017
s35395.1	15	13587576	+	A	G	84	-0.0245571	0.0107679	5.20103	0.0225735	-0.0288427	-0.0478427	5.30303	0.0705443	0.0242348
s29884.1	1	72651096	+	A	G	84	0.0239848	0.0105178	5.20019	0.0225844	0.0113855	0.0513164	6.05811	0.0483612	0.0242462
s44306.1	20	15299272	+	G	A	84	0.0254087	0.0111429	5.19957	0.0225925	0.0250775	0.0509208	5.20018	0.0742668	0.0242547
DU428697_498.1	27	123398318	+	G	A	84	-0.0294418	0.0129144	5.19735	0.0226214	-0.0442651	-0.0188089	7.72281	0.0210384	0.024285
OAR5_47368993.1	5	43270353	+	G	A	84	-0.022315	0.00978917	5.19641	0.0226335	-0.0132384	-0.0464454	5.59762	0.0608825	0.0242978
s22574.1	26	41661985	+	A	G	84	0.0342984	0.0150461	5.19638	0.022634	0.0481327	-0.0829779	10.9389	0.00421356	0.0242983
s72376.1	12	77121866	+	A	G	84	0.0249304	0.0109369	5.19604	0.0226385	0.0245966	0.0499776	5.19668	0.0743971	0.024303
OAR3_31955936.1	3	29649971	+	A	C	84	0.0262666	0.0115239	5.19527	0.0226484	0.0309983	0.0504404	5.3312	0.0695575	0.0243135
s47649.1	1	83983980	+	A	G	84	-0.0239167	0.0104949	5.19333	0.0226738	-0.0161738	-0.051705	5.55621	0.0621562	0.0243401
OAR4_37402301.1	4	35386743	+	A	G	84	-0.0399561	0.017538	5.19048	0.022711	-0.0383727	-0.083511	5.20087	0.0742413	0.0243792
s47789.1	13	8474449	+	G	A	84	-0.0265143	0.011641	5.18778	0.0227463	-0.0499305	-0.0238349	9.82341	0.00735993	0.0244163
OAR17_17315117.1	17	15573021	+	G	A	84	-0.0393521	0.0172774	5.18775	0.0227467	-0.0344607	-0.11314	5.50852	0.063656	0.0244167
OAR20_40282806.1	20	36727278	+	G	A	84	0.0275661	0.0121037	5.187	0.0227564	0.0214208	0.065849	5.54124	0.0626232	0.024427
OAR3_156574444.1	3	146542207	+	G	A	84	-0.0304439	0.0133712	5.18396	0.0227964	-0.0334503	-0.0486037	5.33438	0.0694472	0.0244689
OAR16_46888883.1	16	43030660	+	A	G	84	0.0238376	0.0104707	5.1829	0.0228103	0.044733	0.035518	7.83695	0.0198714	0.0244836
OAR8_89040570.1	8	82524577	+	A	C	84	0.0260844	0.0114583	5.18227	0.0228184	0.0362053	0.0432492	5.95675	0.0508755	0.0244921
s37360.1	11	28250904	+	A	G	84	0.0809451	0.0355658	5.17983	0.0228505	0.0809451	NA	5.17983	0.0228505	0.0245258
OAR4_42098453.1	4	39944548	+	A	G	84	-0.0347218	0.0152566	5.17952	0.0228547	-0.0328922	-0.0767559	5.2139	0.073759	0.0245302
OAR12_63292082.1	12	56816396	+	G	A	84	-0.0275394	0.0121037	5.17696	0.0228883	-0.0202769	-0.067744	5.67171	0.0586683	0.0245655
OAR6_13093410.1	6	10532019	+	A	C	84	-0.0241396	0.0106096	5.17683	0.0228901	-0.0417248	-0.0363285	6.83441	0.032804	0.0245674
OAR18_35926571.1	18	34303106	+	A	C	84	-0.0297215	0.0130632	5.17654	0.0228939	-0.0264642	-0.0692975	5.32619	0.0697319	0.0245714
OAR4_54958246_X.1	4	51848650	+	G	A	84	0.026769	0.0117657	5.17638	0.022896	0.0223536	0.0598251	5.33989	0.0692561	0.0245736
OAR1_52374321.1	1	50128532	+	G	A	84	0.0322683	0.0141838	5.17563	0.0229058	0.0349304	0.0572874	5.23531	0.0729737	0.0245839
OAR1_158674178.1	1	146620754	+	G	A	84	0.0248733	0.0109369	5.17229	0.02295	0.0313714	0.0474723	5.41553	0.0666855	0.0246303
OAR14_23219857.1	14	22517749	+	G	A	84	-0.02561	0.011261	5.1721	0.0229524	-0.0424567	-0.05122	6.39772	0.0408087	0.0246329
s49095.1	6	112961094	+	G	A	84	-0.0244883	0.0107679	5.17193	0.0229548	-0.0441662	-0.03975	7.54671	0.0229748	0.0246353
OAR6_65357201.1	6	59291065	+	G	A	84	0.0253697	0.0111583	5.16931	0.0229893	0.0113597	0.0595694	6.49136	0.0389421	0.0246716
OAR2_232672067.1	2	220098662	+	A	G	84	0.0283913	0.0124893	5.16763	0.0230116	0.0220245	0.069664	5.54804	0.0624107	0.0246951
s50925.1	10	74235052	+	A	G	84	-0.0283469	0.0124701	5.16738	0.0230148	-0.0280826	-0.0572489	5.16808	0.0754684	0.0246985
OAR10_17787168.1	10	18695326	+	G	A	83	0.0280315	0.0123375	5.16222	0.0230834	0.0203565	0.0673088	5.71025	0.0575487	0.0247705
OAR8_76604587.1	8	71344610	+	A	C	84	0.0253005	0.0111429	5.15539	0.0231743	0.0119654	0.0635233	6.33727	0.042061	0.0248659
OAR16_42651043.1	16	39271680	+	A	G	84	0.0475276	0.0209415	5.15083	0.0232353	0.0475276	NA	5.15083	0.0232353	0.02493
OAR10_56806383.1	10	55644999	+	A	G	84	0.028566	0.0125867	5.15078	0.023236	0.0520903	0.0137976	9.62946	0.0081094	0.0249308
s00081.1	17	60340566	+	G	A	84	0.024365	0.0107357	5.15076	0.0232362	0.0214985	0.0508866	5.20295	0.074164	0.0249309
OAR6_34158541.1	6	30239310	+	A	G	84	0.0267553	0.01179	5.14985	0.0232483	0.0353594	0.0427555	5.7918	0.0552493	0.0249437
OAR2_22465316.1	2	22150100	+	A	G	84	-0.0250441	0.0110368	5.14905	0.0232591	-0.0277431	-0.0486556	5.19564	0.0744356	0.024955
OAR17_23905156.1	17	21450015	+	A	G	84	-0.0225032	0.00991797	5.14804	0.0232727	-0.0408005	-0.0407472	6.83682	0.0327645	0.0249693
s46595.1	18	10442950	+	A	G	84	-0.026408	0.011641	5.14625	0.0232966	-0.0401024	-0.0357427	6.73174	0.034532	0.0249944
OAR9_6052659.1	9	6117137	+	G	A	84	0.0265586	0.0117098	5.1441	0.0233255	0.0315632	0.0479271	5.34668	0.0690211	0.0250247
OAR15_14211767.1	15	14190288	+	A	G	83	0.0245583	0.0108307	5.14141	0.0233617	0.015353	0.0505302	5.55521	0.0621874	0.0250627
OAR13_15031682.1	13	13691487	+	G	A	84	-0.0246704	0.0108807	5.14085	0.0233692	-0.0166391	-0.0537852	5.55497	0.0621947	0.0250707
OAR13_73111137.1	13	67832133	+	A	G	84	0.0253099	0.0111635	5.14022	0.0233777	0.0353904	0.0415474	5.88717	0.0526766	0.0250796
OAR4_109877521.1	4	103214964	+	G	A	84	-0.0460751	0.0203233	5.13977	0.0233838	-0.0460751	NA	5.13977	0.0233838	0.0250859
OAR1_5106728.1	1	5726072	+	G	A	84	0.0437283	0.0192883	5.13972	0.0233845	0.0437283	NA	5.13972	0.0233845	0.0250867
s56876.1	3	28151300	+	A	G	84	0.0259347	0.0114416	5.13791	0.0234089	0.0131959	0.0563222	6.06718	0.0481425	0.0251123
DU370509_408.1	24	1017538	+	G	A	84	0.0255322	0.011268	5.13426	0.023458	0.0265733	0.0510025	5.13922	0.0765654	0.0251639
OAR3_53332366.1	3	50526275	+	G	A	84	0.0295963	0.0130632	5.13303	0.0234747	0.0278647	0.0633923	5.16188	0.0757027	0.0251814
OAR3_69606191.1	3	65789451	+	A	G	84	0.0349583	0.0154306	5.13256	0.0234811	0.0353554	0.0683988	5.13406	0.0767631	0.0251881
s05034.1	4	101026849	+	G	A	84	0.0322203	0.0142263	5.12947	0.0235229	0.0203072	0.12821	7.53707	0.0230859	0.025232
OAR3_437569.1	3	367045	+	G	A	84	-0.0235199	0.0103867	5.12765	0.0235476	-0.0218644	-0.0479949	5.14374	0.0763924	0.025258
OAR3_25467793.1	3	23586080	+	G	A	84	0.0317105	0.014004	5.12743	0.0235505	0.0220799	0.119454	6.95143	0.0309398	0.025261
OAR14_20852067.1	14	20318370	+	G	A	84	-0.033548	0.0148159	5.12719	0.0235538	-0.0315929	-0.0758803	5.17507	0.0752052	0.0252645
OAR23_27062541.1	23	25864051	+	A	G	83	0.0269486	0.011904	5.12488	0.0235852	0.0149383	0.0632892	6.17423	0.0456335	0.0252975
OAR2_171609495.1	2	162042578	+	G	A	84	0.033177	0.0146616	5.12047	0.0236452	0.039559	-0.0112375	6.60507	0.0367899	0.0253604
s54113.1	3	186605380	+	A	G	84	0.0398218	0.0175983	5.12037	0.0236465	0.0510861	0.00467265	6.65992	0.0357945	0.0253619
s10256.1	14	41546964	+	G	A	84	-0.0264424	0.0116861	5.11992	0.0236527	-0.00973034	-0.0737748	7.5059	0.0234484	0.0253684
OAR15_36653741_X.1	15	34773969	+	C	A	84	-0.0321762	0.0142263	5.11544	0.0237138	-0.0348423	-0.0500806	5.23603	0.0729474	0.0254325
OAR5_111664224.1	5	102520179	+	C	A	84	-0.0258257	0.0114195	5.1146	0.0237253	-0.0397355	-0.0434911	6.39414	0.0408819	0.0254445
s66109.1	1	187022346	+	C	A	84	0.112313	0.0496805	5.1108	0.0237773	0.112313	NA	5.1108	0.0237773	0.0254992
OAR2_22739719.1	2	22421235	+	C	A	84	0.112313	0.0496805	5.1108	0.0237773	0.112313	NA	5.1108	0.0237773	0.0254992
OAR10_13445461.1	10	14719926	+	G	A	84	0.112313	0.0496805	5.1108	0.0237773	0.112313	NA	5.1108	0.0237773	0.0254992
OAR18_66321362.1	18	62182685	+	A	G	84	0.112313	0.0496805	5.1108	0.0237773	0.112313	NA	5.1108	0.0237773	0.0254992
OAR10_2681038.1	10	4828662	+	A	G	84	-0.0357769	0.0158266	5.11011	0.0237868	-0.0401602	-0.0563898	5.26543	0.0718831	0.0255091
OAR18_52567118.1	18	49289279	+	G	A	84	-0.0301934	0.0133623	5.10575	0.0238466	-0.036993	-0.0335273	5.82949	0.0542177	0.0255719
OAR3_79206128.1	3	74831268	+	G	A	84	-0.0264005	0.0116861	5.1037	0.0238748	-0.030339	-0.0478777	5.23622	0.0729406	0.0256015
OAR12_73822963.1	12	67066694	+	G	A	84	0.0339872	0.0150461	5.1025	0.0238913	0.0254168	0.161876	7.30643	0.0259077	0.0256189
OAR3_39102445.1	3	36311950	+	C	A	84	0.0377598	0.0167195	5.10048	0.0239192	0.0408826	0.0512118	5.25701	0.0721862	0.0256481
OAR9_42992335.1	9	40800060	+	G	A	84	-0.0286049	0.0126663	5.10014	0.023924	0.000775475	-0.108266	11.4883	0.00320152	0.0256531
OAR9_74352495.1	9	70203445	+	G	A	84	-0.0265152	0.0117417	5.09954	0.0239321	-0.0162547	-0.0672156	5.93986	0.051307	0.0256617
OAR20_26347967.1	20	24803979	+	G	A	84	-0.0802873	0.0355658	5.09599	0.0239812	-0.0802873	NA	5.09599	0.0239812	0.0257132
OAR3_198675741.1	3	184182468	+	A	C	84	0.0242753	0.0107541	5.09542	0.0239891	0.0255494	0.0480651	5.10492	0.07789	0.0257215
OAR21_30735369.1	21	27362177	+	G	A	84	0.0266134	0.01179	5.09539	0.0239895	0.0191784	0.0625206	5.57474	0.0615831	0.0257219
OAR26_18886212.1	26	15899938	+	C	A	84	0.0261124	0.0115696	5.094	0.0240088	0.0268155	0.0522247	5.09611	0.0782338	0.0257421
OAR3_190166754.1	3	176971694	+	A	C	84	-0.025772	0.0114195	5.09335	0.0240178	-0.0149521	-0.0637601	5.91729	0.0518891	0.0257516
s09724.1	5	48194880	+	C	G	84	-0.0251175	0.011131	5.09197	0.0240369	-0.0169688	-0.0568676	5.43283	0.0661112	0.0257716
OAR5_27087215.1	5	24133121	+	C	A	84	0.0274043	0.0121455	5.09105	0.0240497	0.0157372	0.0723094	6.38871	0.0409929	0.025785
s33441.1	22	31353612	+	A	G	84	-0.0331475	0.0146929	5.08963	0.0240693	-0.0335769	-0.0642985	5.09208	0.0783913	0.0258056
s17643.1	24	32966687	+	G	A	84	-0.0246718	0.0109369	5.08881	0.0240806	-0.0206585	-0.0507483	5.1816	0.07496	0.0258175
OAR14_67405636.1	14	60805911	+	G	A	84	-0.0320892	0.0142263	5.08784	0.0240942	-0.0329949	-0.0593306	5.10175	0.0780133	0.0258318
OAR7_77829558.1	7	70966898	+	A	G	84	0.024706	0.0109563	5.08485	0.0241357	0.0338345	0.0444555	5.61944	0.0602218	0.0258753
s51023.1	26	23992945	+	G	A	84	-0.0241627	0.0107174	5.08289	0.024163	-0.00693436	-0.0491668	6.4388	0.039979	0.025904
OAR1_65265541_X.1	1	61596089	+	A	G	84	-0.033696	0.0149503	5.07996	0.0242039	-0.0179846	-0.0830775	5.72994	0.0569847	0.0259469
OAR1_199790352.1	1	184975595	+	A	G	84	-0.047183	0.0209415	5.07642	0.0242535	-0.047183	NA	5.07642	0.0242535	0.0259989
OAR17_12341526.1	17	11159897	+	A	G	84	0.0662446	0.0294093	5.07377	0.0242905	0.0662446	NA	5.07377	0.0242905	0.0260377
OAR2_46313765.1	2	43644511	+	G	A	84	-0.0318911	0.0141592	5.07295	0.024302	-0.0292655	-0.0781648	5.19475	0.0744689	0.0260499
s60525.1	11	7471317	+	C	A	84	0.0282139	0.012528	5.0718	0.0243181	0.0284311	0.0559365	5.07234	0.0791691	0.0260667
s19256.1	1	206345395	+	A	C	84	0.0404229	0.017952	5.07024	0.02434	0.04448	0.0554353	5.24962	0.0724535	0.0260897
s47176.1	17	41601157	+	G	A	84	0.055139	0.0244881	5.06998	0.0243436	0.055139	NA	5.06998	0.0243436	0.0260935
s02983.1	26	39070422	+	G	A	84	-0.028224	0.0125353	5.06952	0.0243502	-0.0397453	-0.0353255	6.47998	0.0391643	0.0261004
s34259.1	25	15893347	+	G	A	84	0.0214898	0.00954486	5.06904	0.0243569	0.0367321	0.0423279	6.05166	0.0485176	0.0261074
OAR1_207317735.1	1	191905161	+	A	G	84	-0.0240442	0.0106811	5.06745	0.0243792	-0.0514584	-0.0279819	9.61954	0.00814975	0.0261309
OAR14_29003343.1	14	27776407	+	G	A	84	0.0662002	0.0294093	5.06698	0.0243859	0.0662002	NA	5.06698	0.0243859	0.0261379
OARX_14876499.1	27	8948938	+	G	A	84	0.0265647	0.0118062	5.06278	0.0244449	0.0184598	0.062392	5.45551	0.0653658	0.0261998
s45218.1	1	76796906	+	A	G	83	-0.0274334	0.0121934	5.06189	0.0244575	-0.0400166	-0.0493419	5.97998	0.0502879	0.026213
OAR21_32104401.1	21	28653121	+	A	G	84	-0.0218687	0.00972151	5.06031	0.0244799	-0.0380379	-0.0403785	6.32357	0.0423501	0.0262365
OAR6_5833259.1	6	3972313	+	A	C	84	-0.0365639	0.0162547	5.05998	0.0244846	-0.0390752	-0.0517995	5.17849	0.0750768	0.0262414
OAR15_37443121.1	15	35519149	+	A	G	84	-0.0263879	0.0117337	5.05756	0.0245188	-0.031588	-0.0458423	5.26124	0.0720338	0.0262773
OAR1_127291951.1	1	117853500	+	G	A	84	-0.0266774	0.0118635	5.05661	0.0245321	-0.0404773	-0.0329055	6.7778	0.0337457	0.0262913
OAR15_56018209.1	15	51013797	+	G	A	84	-0.0271778	0.0120862	5.0565	0.0245337	-0.0235783	-0.0604557	5.1723	0.0753096	0.0262929
OAR3_155973774.1	3	145894556	+	G	A	84	-0.0283015	0.0125867	5.05583	0.0245432	-0.0288878	-0.0552577	5.05985	0.0796649	0.0263029
OAR12_61974786.1	12	55748503	+	A	G	84	0.0227666	0.0101268	5.05414	0.0245671	0.0320307	0.040948	5.51069	0.0635872	0.026328
OAR10_5116958.1	10	6869652	+	A	T	84	-0.0250861	0.0111635	5.04972	0.02463	-0.0481761	-0.0293913	8.96872	0.0112841	0.0263939
OAR1_193681815.1	1	179352185	+	G	A	84	0.0301835	0.0134336	5.04838	0.024649	0.0289949	0.0647733	5.06817	0.0793341	0.0264139
s50651.1	12	39799806	+	A	G	84	-0.025905	0.0115315	5.04655	0.024675	-0.0212624	-0.057495	5.22109	0.0734944	0.0264411
OAR4_107147125.1	4	100678006	+	A	G	84	0.0271481	0.0120927	5.03998	0.0247687	0.023827	0.06001	5.14107	0.0764945	0.0265395
s52419.1	13	40359558	+	A	G	84	-0.0271714	0.0121037	5.03952	0.0247754	-0.00755007	-0.0566432	6.82441	0.0329683	0.0265465
OAR7_98376314_X.1	7	90460263	+	C	A	84	-0.0916133	0.0408136	5.03857	0.0247889	-0.0916133	NA	5.03857	0.0247889	0.0265607
OAR1_133763130.1	1	123321348	+	C	A	84	-0.0236032	0.0105178	5.03603	0.0248253	-0.0353572	-0.040363	5.88775	0.0526613	0.0265988
OAR10_27436465.1	10	27440732	+	G	A	84	0.0659975	0.0294093	5.03599	0.0248259	0.0659975	NA	5.03599	0.0248259	0.0265994
OAR8_15186377.1	8	13602235	+	G	A	84	0.0320842	0.0143016	5.03283	0.0248713	0.0162591	0.146817	9.10155	0.010559	0.026647
s44672.1	17	13103281	+	A	G	84	-0.0252762	0.011268	5.03185	0.0248853	-0.0168885	-0.051051	5.3535	0.0687863	0.0266618
OAR10_67633398.1	10	65410994	+	A	G	84	0.0320805	0.0143016	5.03168	0.0248878	0.039084	0.0275846	5.82855	0.0542434	0.0266644
OAR7_29885924.1	7	26110265	+	A	G	84	0.0394612	0.0175983	5.02805	0.0249399	0.0259948	0.16855	7.22838	0.0269388	0.026719
OAR3_33256996.1	3	31004977	+	A	G	84	0.0348426	0.0155407	5.02665	0.0249601	0.0245134	0.17094	7.63252	0.0220099	0.0267402
OAR3_157736646.1	3	147708263	+	A	C	84	0.0253904	0.0113268	5.02483	0.0249864	0.0216944	0.0530098	5.11594	0.077462	0.0267677
OAR1_91294336.1	1	85871167	+	G	A	84	-0.0255767	0.011414	5.02129	0.0250375	-0.00891164	-0.0588847	6.73414	0.0344905	0.0268213
OAR10_61411700.1	10	59910925	+	G	A	84	-0.0380582	0.0169855	5.0204	0.0250504	-0.0365651	-0.0871888	5.0532	0.0799304	0.0268349
OAR1_136609882_X.1	1	125898573	+	G	A	84	-0.0249181	0.0111225	5.01912	0.0250689	-0.0306277	-0.0445154	5.2229	0.0734278	0.0268543
s46023.1	2	75690062	+	A	G	84	-0.0457401	0.0204173	5.01878	0.0250738	-0.062675	-0.0206126	6.58021	0.0372499	0.0268594
OAR12_71024272.1	12	64344160	+	A	G	83	0.0231789	0.0103472	5.01814	0.025083	0.0237516	0.0462238	5.01981	0.0812759	0.0268691
OAR3_77227798.1	3	72968294	+	G	A	84	0.0258109	0.0115239	5.01655	0.0251061	0.0376111	0.0464025	5.86196	0.0533447	0.0268933
OAR3_73586414.1	3	69527967	+	A	G	84	0.0413354	0.0184586	5.0147	0.025133	0.0413354	NA	5.0147	0.025133	0.0269215
s46359.1	13	7122267	+	G	A	84	-0.0242886	0.0108475	5.01357	0.0251495	-0.0316556	-0.0452093	5.34566	0.0690564	0.0269388
OAR5_30199149.1	5	27050511	+	A	G	84	-0.0234206	0.0104608	5.01263	0.0251631	-0.0214323	-0.0472581	5.03315	0.0807355	0.026953
OAR2_56557812.1	2	52770626	+	A	G	84	0.0270588	0.0120862	5.0123	0.0251679	0.0252385	0.0572022	5.04191	0.080383	0.0269581
s27539.1	11	55176922	+	G	A	84	0.0263811	0.0117839	5.01197	0.0251726	0.0398741	0.0415617	6.36671	0.0414463	0.026963
s16932.1	3	113747501	+	A	G	84	-0.0259905	0.0116099	5.0115	0.0251795	-0.0377507	-0.0418671	6.05359	0.0484708	0.0269703
OAR10_7616023.1	10	9294994	+	A	G	84	0.0401875	0.017952	5.01135	0.0251816	0.0462557	0.0423685	5.41265	0.0667817	0.0269725
OAR18_55180565.1	18	51943741	+	G	A	84	0.0270553	0.0120862	5.01103	0.0251863	0.0254453	0.0568392	5.0342	0.0806934	0.0269774
OAR6_5919588.1	6	4022236	+	G	A	84	0.0252682	0.0112893	5.00974	0.0252051	0.027778	0.0479209	5.05753	0.0797576	0.0269971
OAR2_39605749.1	2	38083682	+	A	G	84	-0.0334542	0.0149503	5.0073	0.0252406	-0.0332637	-0.0677338	5.00773	0.0817684	0.0270343
OAR18_50068954.1	18	47003846	+	G	A	84	-0.0219589	0.00981359	5.00686	0.0252471	-0.0139985	-0.0451284	5.30812	0.0703649	0.0270412
OAR1_212296244.1	1	196485378	+	G	A	83	0.0234773	0.0104925	5.00652	0.025252	0.0320101	0.044016	5.40517	0.0670319	0.0270463
OAR1_135170990.1	1	124583488	+	A	C	84	-0.0262531	0.0117337	5.00603	0.0252592	-0.0468776	-0.0250069	8.21002	0.0164898	0.0270538
s44740.1	13	78797818	+	G	A	84	0.0314251	0.0140483	5.00383	0.0252912	0.031286	0.0636444	5.0042	0.0819127	0.0270874
s27889.1	13	75900157	+	A	C	84	0.0230025	0.0102844	5.00256	0.0253099	0.0336943	0.0434602	5.60221	0.0607428	0.027107
OAR8_10787192.1	8	9622983	+	A	C	84	0.025135	0.0112399	5.00075	0.0253364	0.016474	0.0556194	5.50411	0.0637967	0.0271347
OAR3_51273010.1	3	48021140	+	A	G	84	-0.022584	0.0101	4.99985	0.0253495	-0.0197256	-0.0462674	5.04464	0.0802732	0.0271485
OAR10_85850768.1	10	78569067	+	G	A	84	-0.0273321	0.012226	4.99781	0.0253794	-0.0388102	-0.0409663	6.13447	0.0465497	0.0271799
OAR2_47716594.1	2	45070640	+	A	G	84	0.038624	0.0172774	4.99756	0.025383	0.0256208	0.168791	7.26449	0.0264568	0.0271837
OAR3_61669946.1	3	58112621	+	G	A	84	0.0379703	0.0169855	4.99724	0.0253878	0.0401573	0.0597213	5.06762	0.0793563	0.0271887
OAR21_8817818.1	21	7449852	+	C	A	84	0.0245503	0.0109824	4.99711	0.0253897	0.0373149	0.0484131	5.74325	0.0566068	0.0271906
s35304.1	1	125240283	+	G	A	84	-0.024941	0.0111583	4.99607	0.0254049	-0.0511192	-0.0240884	9.6767	0.00792011	0.0272066
OAR4_19224309.1	4	18903940	+	G	A	84	-0.038614	0.0172774	4.99498	0.0254209	-0.0321291	-0.122882	5.5588	0.0620756	0.0272234
s66520.1	12	76014571	+	A	G	83	-0.0237354	0.0106204	4.99474	0.0254245	-0.0275811	-0.0467384	5.06877	0.0793105	0.0272272
OAR2_35134944.1	2	33803477	+	G	A	84	0.0244426	0.0109369	4.99472	0.0254248	0.0225422	0.0495504	5.01553	0.0814502	0.0272274
OAR9_27154295.1	9	26083392	+	A	G	83	-0.0247247	0.0110674	4.99075	0.0254831	-0.0360885	-0.0482012	5.59835	0.0608604	0.0272886
OAR2_181527902.1	2	171204245	+	C	A	84	0.0308318	0.0138048	4.98811	0.025522	0.0276832	0.07152	5.09274	0.0783655	0.0273294
OAR18_52878015.1	18	49643421	+	G	A	84	-0.0242153	0.0108427	4.9877	0.0255281	-0.0228716	-0.0494651	4.99982	0.0820923	0.0273358
s08840.1	8	15724017	+	A	G	84	-0.0353383	0.0158266	4.98561	0.025559	-0.0316444	-0.0834556	5.09591	0.0782414	0.0273681
OAR1_282017475.1	1	260454575	+	G	A	83	0.0259737	0.0116341	4.98429	0.0255784	0.0113637	0.0566434	6.15297	0.046121	0.0273885
s40694.1	1	264164109	+	A	C	84	0.110837	0.0496805	4.97735	0.0256813	0.110837	NA	4.97735	0.0256813	0.0274963
s67345.1	3	10890119	+	A	C	84	-0.0270008	0.0121037	4.97643	0.025695	-0.0318744	-0.0463511	5.16425	0.075613	0.0275106
OAR3_90027100.1	3	84942308	+	G	A	84	-0.0251067	0.0112557	4.97549	0.025709	-0.0365599	-0.0383687	5.95393	0.0509471	0.0275253
OAR3_161831413.1	3	151319758	+	A	G	84	0.0266856	0.0119638	4.97529	0.0257119	0.0316507	0.0502761	5.13963	0.0765499	0.0275284
OAR8_21195543.1	8	18833413	+	A	G	84	-0.0418815	0.0187775	4.97475	0.02572	-0.0462078	-0.0601652	5.13494	0.0767296	0.0275368
OAR2_41692124.1	2	40056232	+	A	C	84	-0.0252602	0.0113268	4.97346	0.0257391	-0.0137072	-0.0608547	5.97747	0.0503511	0.0275569
s16949.1	3	153927239	+	A	G	84	-0.024802	0.0111225	4.97245	0.0257541	-0.0362376	-0.0436926	5.80441	0.054902	0.0275726
OAR1_232436433.1	1	215242679	+	A	G	84	0.037859	0.0169855	4.96798	0.0258208	0.0431535	0.036453	5.38046	0.0678655	0.0276425
OAR3_140005173.1	3	130998559	+	C	A	84	0.0254459	0.0114195	4.96527	0.0258613	0.025556	0.0508273	4.96535	0.0835195	0.0276849
OAR16_5022043.1	16	4896343	+	C	G	83	-0.0250356	0.0112357	4.96497	0.0258657	-0.0219403	-0.0507332	5.01416	0.0815057	0.0276896
OARX_15558300.1	27	9395034	+	A	G	84	0.0792465	0.0355658	4.96472	0.0258695	0.0792465	NA	4.96472	0.0258695	0.0276935
OAR18_24812063.1	18	22558287	+	G	A	84	-0.0239858	0.0107679	4.96183	0.0259128	-0.0114479	-0.0538503	5.92591	0.051666	0.0277389
OARX_109825816.1	27	89781205	+	A	G	84	-0.0340109	0.0152698	4.96102	0.0259249	-0.0328635	-0.0799551	4.99688	0.082213	0.0277516
s53787.1	1	68251615	+	G	A	84	0.04198	0.0188515	4.95898	0.0259555	0.04198	NA	4.95898	0.0259555	0.0277836
OAR18_17554824.1	18	17406729	+	A	G	84	0.0235056	0.0105569	4.9576	0.0259762	0.014214	0.0516059	5.48359	0.0644546	0.0278053
OAR3_164422954.1	3	153576602	+	A	G	84	-0.0249651	0.0112137	4.95647	0.0259932	-0.0424812	-0.0341658	7.23375	0.0268665	0.0278232
OAR1_242692908.1	1	225039415	+	A	G	84	-0.0254297	0.0114287	4.95095	0.0260763	-0.0276345	-0.0483252	4.98616	0.0826551	0.0279103
OAR1_144094845.1	1	133023915	+	G	A	84	-0.0408141	0.0183432	4.95075	0.0260794	-0.0400725	-0.085976	4.95609	0.0839072	0.0279134
s10348.1	3	152126389	+	G	A	84	0.028819	0.0129571	4.94697	0.0261365	0.0133356	0.0979125	7.53135	0.023152	0.0279733
OAR3_54528975.1	3	51599473	+	A	G	84	-0.0259761	0.0116861	4.94096	0.0262275	-0.0383685	-0.0364618	6.25292	0.0438729	0.0280686
DU412523_531.1	1	115954329	+	G	A	84	-0.0465479	0.0209415	4.94068	0.0262317	-0.0465479	NA	4.94068	0.0262317	0.0280731
OAR15_37195706.1	15	35300157	+	A	G	84	0.0297973	0.0134068	4.93976	0.0262456	0.0329567	0.0464737	5.11109	0.0776497	0.0280877
OAR14_27463865.1	14	26222936	+	G	A	84	-0.034714	0.0156201	4.93902	0.0262569	-0.0377967	-0.0581982	5.02267	0.0811598	0.0280995
s25815.1	18	33226822	+	A	G	84	0.0263326	0.0118491	4.93874	0.0262612	0.0326177	0.0485963	5.20662	0.0740282	0.0281039
OAR23_2494396.1	23	2253846	+	A	G	84	-0.0254629	0.0114583	4.93827	0.0262683	-0.0150013	-0.0601458	5.76576	0.0559732	0.0281114
OAR10_52952672.1	10	51872456	+	G	A	84	-0.025012	0.0112557	4.93802	0.0262721	-0.0140874	-0.0531957	5.59677	0.0609084	0.0281153
OAR17_36481017.1	17	33410393	+	G	A	84	-0.0288574	0.0129868	4.93753	0.0262796	-0.0188585	-0.0831663	5.97775	0.050344	0.0281233
s61980.1	20	49802305	+	A	G	84	0.0906894	0.0408136	4.93746	0.0262806	0.0906894	NA	4.93746	0.0262806	0.0281242
OAR9_31783018.1	9	30279582	+	A	G	84	0.0306738	0.0138048	4.93712	0.0262858	0.0356859	0.0456577	5.20225	0.07419	0.0281297
OAR1_146801102.1	1	135689049	+	A	G	84	0.110375	0.0496805	4.93594	0.0263037	0.110375	NA	4.93594	0.0263037	0.0281485
OAR2_83138109.1	2	77959593	+	A	G	84	0.110375	0.0496805	4.93594	0.0263037	0.110375	NA	4.93594	0.0263037	0.0281485
OAR2_100622769.1	2	93562302	+	C	A	84	0.110375	0.0496805	4.93594	0.0263037	0.110375	NA	4.93594	0.0263037	0.0281485
OAR4_10315795.1	4	10165101	+	A	G	84	0.110375	0.0496805	4.93594	0.0263037	0.110375	NA	4.93594	0.0263037	0.0281485
s14764.1	20	46064567	+	G	A	84	0.110375	0.0496805	4.93594	0.0263037	0.110375	NA	4.93594	0.0263037	0.0281485
OAR24_20383766.1	24	18756200	+	A	C	84	0.110375	0.0496805	4.93594	0.0263037	0.110375	NA	4.93594	0.0263037	0.0281485
s13548.1	14	47093635	+	A	G	84	-0.0243083	0.0109433	4.93412	0.0263315	-0.0254264	-0.0476501	4.94243	0.084482	0.0281776
OAR10_27909827.1	10	27862815	+	A	G	84	-0.0313143	0.0141	4.93227	0.0263596	-0.0347126	-0.0436081	5.14423	0.0763737	0.0282071
s73586.1	6	110421063	+	G	A	84	0.0235161	0.0105919	4.92926	0.0264056	0.0205014	0.0482542	4.9827	0.082798	0.0282552
OAR4_52992211_X.1	4	50142763	+	G	A	84	0.0227137	0.0102311	4.92871	0.026414	0.00771153	0.0482546	6.06735	0.0481384	0.028264
OAR3_126692125.1	3	118670411	+	A	G	84	-0.0286059	0.0128931	4.92259	0.0265078	-0.0436372	-0.0152245	7.66734	0.02163	0.0283623
OAR7_100834785.1	7	92627652	+	G	A	84	-0.0319155	0.0143854	4.92216	0.0265143	-0.02475	-0.100281	5.71886	0.0573015	0.0283691
OAR18_25504898.1	18	24613666	+	A	C	84	0.0243505	0.0109759	4.92197	0.0265173	0.0243739	0.048701	4.92197	0.0853509	0.0283723
s08965.1	17	69125497	+	A	G	84	-0.0232635	0.0104878	4.92018	0.0265447	-0.00961262	-0.0477679	5.80226	0.0549611	0.028401
OAR7_47161420.1	7	42530213	+	A	G	84	-0.0234145	0.0105569	4.91925	0.026559	0.00821598	-0.0529411	10.0669	0.00651642	0.028416
OAR1_257828655.1	1	238427274	+	A	G	84	-0.0231695	0.0104481	4.91765	0.0265837	-0.0388482	-0.0396986	6.35759	0.0416357	0.0284418
s36420.1	26	17062097	+	G	A	84	-0.0338219	0.0152566	4.91452	0.0266319	-0.0338219	NA	4.91452	0.0266319	0.0284923
OAR25_27992869.1	25	26670905	+	G	A	84	-0.0397946	0.017952	4.91384	0.0266423	-0.0437468	-0.0548359	5.08407	0.0787061	0.0285031
OAR1_44420033.1	1	42800741	+	A	T	84	0.0302865	0.013664	4.91294	0.0266562	0.031981	0.0549578	4.94624	0.0843215	0.0285177
OAR6_15907189.1	6	13266900	+	A	G	84	-0.0296646	0.013386	4.91108	0.026685	-0.0244953	-0.0806368	5.36317	0.0684545	0.0285478
OAR7_32114460.1	7	28389198	+	A	C	84	-0.0242249	0.010932	4.91048	0.0266942	-0.0334515	-0.0413088	5.49767	0.0640025	0.0285576
OAR3_31107867.1	3	28787473	+	A	C	84	0.0267912	0.0120927	4.90833	0.0267275	0.0233115	0.0595688	5.0193	0.0812969	0.0285924
s27574.1	16	17693331	+	G	A	84	-0.0247191	0.0111583	4.90756	0.0267394	-0.0248513	-0.0494185	4.90764	0.0859644	0.0286049
OAR1_241866536.1	1	224170915	+	G	A	84	0.0249338	0.0112557	4.90718	0.0267452	0.0262553	0.0485009	4.92021	0.085426	0.028611
s69009.1	11	31613998	+	G	A	84	-0.0463847	0.0209415	4.90609	0.0267622	-0.0463847	NA	4.90609	0.0267622	0.0286287
OAR13_50429398.1	13	47078006	+	A	G	84	-0.0252805	0.011414	4.90564	0.0267691	-0.0486375	-0.0498434	7.32099	0.0257197	0.028636
OAR3_159149378.1	3	149086789	+	A	G	83	-0.0245926	0.0111045	4.90471	0.0267835	-0.0391439	-0.0444174	6.07896	0.0478597	0.028651
OAR8_83343787.1	8	77192751	+	C	A	84	-0.0304063	0.0137307	4.90393	0.0267956	-0.0310065	-0.0588777	4.90792	0.0859523	0.0286637
s73275.1	8	83624738	+	G	A	84	0.0228546	0.0103209	4.9036	0.0268007	0.0187446	0.046424	4.98859	0.0825548	0.0286691
OAR6_114056508.1	6	103489987	+	C	G	83	0.0247869	0.0111935	4.90356	0.0268014	0.034816	0.0444618	5.52534	0.0631229	0.0286698
s22700.1	18	60906776	+	G	A	84	-0.0224465	0.0101371	4.90307	0.0268089	-0.0162517	-0.0452523	5.07733	0.0789717	0.0286777
OAR17_16161377.1	17	14470306	+	A	G	84	-0.026428	0.0119385	4.90041	0.0268503	-0.0177958	-0.0657832	5.59139	0.0610723	0.028721
OAR1_232450501.1	1	215250457	+	A	G	84	0.0330922	0.0149503	4.89954	0.0268638	0.0441257	0.0183856	6.33257	0.0421599	0.0287352
OAR3_40767771.1	3	37967492	+	G	A	84	-0.0312071	0.0141	4.89855	0.0268792	-0.0303193	-0.0673829	4.91302	0.0857338	0.0287513
OARX_77821943.1	27	118291902	+	G	C	84	0.0244256	0.0110368	4.89784	0.0268904	0.00965065	0.0602497	6.43211	0.0401129	0.0287629
OAR5_52859122.1	5	48526532	+	A	G	84	-0.0226142	0.0102192	4.89699	0.0269036	-0.0193915	-0.0464368	4.955	0.0839528	0.0287768
OAR12_56494276_X.1	12	50997648	+	G	A	84	0.0246014	0.0111174	4.89685	0.0269058	0.0210185	0.0491057	4.95099	0.0841214	0.0287791
OAR3_93171720.1	3	87857289	+	A	G	84	-0.0246307	0.011131	4.89652	0.0269109	-0.0366625	-0.0482242	5.57728	0.0615047	0.0287844
OAR16_58778606.1	16	53924166	+	A	G	84	0.035518	0.0160517	4.89618	0.0269162	0.0283476	0.0944961	5.27557	0.0715195	0.02879
OAR7_107231634.1	7	98323806	+	G	A	84	-0.0286615	0.0129571	4.89305	0.0269651	-0.0126705	-0.0853943	7.53963	0.0230564	0.0288412
OAR24_8402585.1	24	7247095	+	A	G	84	-0.025678	0.0116099	4.89172	0.0269859	-0.0233628	-0.053347	4.9321	0.0849195	0.0288629
OAR3_58173963.1	3	54875301	+	A	G	84	0.0252348	0.011414	4.88795	0.0270448	0.012811	0.0508513	5.57132	0.0616884	0.0289246
OAR15_15434412.1	15	15283258	+	A	G	84	0.0786111	0.0355658	4.88542	0.0270845	0.0786111	NA	4.88542	0.0270845	0.0289662
s47033.1	2	186154437	+	C	A	84	-0.0235918	0.0106751	4.88405	0.0271059	-0.0188289	-0.0486721	5.01106	0.0816321	0.0289886
OAR16_41371444_X.1	16	38131086	+	G	A	84	0.0230176	0.0104159	4.88347	0.0271151	0.0404261	0.0432864	6.39569	0.0408501	0.0289983
s04163.1	23	9850888	+	A	G	84	0.02604	0.0117839	4.8832	0.0271193	0.0421196	0.0289002	7.09912	0.0287373	0.0290026
OAR9_41302443_X.1	9	39237672	+	G	A	84	-0.0263796	0.0119385	4.88248	0.0271306	-0.0104472	-0.0551733	6.10601	0.0472169	0.0290145
OAR11_58504281.1	11	54561664	+	A	G	84	-0.0275476	0.0124677	4.88194	0.0271391	-0.034869	-0.0394761	5.43076	0.0661798	0.0290234
s36164.1	11	54570562	+	A	G	84	-0.0275476	0.0124677	4.88194	0.0271391	-0.034869	-0.0394761	5.43076	0.0661798	0.0290234
s66606.1	9	47971013	+	C	G	84	0.0785768	0.0355658	4.88116	0.0271514	0.0785768	NA	4.88116	0.0271514	0.0290362
OAR17_34633926_X.1	17	31662888	+	A	C	84	0.0248017	0.0112259	4.88114	0.0271516	0.0196945	0.0548356	5.07205	0.0791805	0.0290365
s73818.1	14	56316273	+	G	A	84	0.0386417	0.0174915	4.88041	0.0271631	0.0386417	NA	4.88041	0.0271631	0.0290485
OAR25_29488935.1	25	28056052	+	A	G	84	-0.0462545	0.0209415	4.87858	0.0271919	-0.0462545	NA	4.87858	0.0271919	0.0290787
OAR2_30178559.1	2	29133123	+	A	G	84	-0.0255008	0.0115467	4.87748	0.0272093	-0.0246393	-0.0516098	4.88269	0.0870436	0.0290969
OAR2_127805085.1	2	119561561	+	A	C	84	0.0336904	0.0152566	4.87636	0.0272269	0.0397399	0.0432035	5.25232	0.0723558	0.0291153
DU183112_480.1	20	31273686	+	A	G	84	0.0243637	0.0110351	4.8745	0.0272563	0.0246177	0.0486835	4.87483	0.0873865	0.0291461
OAR18_49551889.1	18	46482700	+	A	G	84	-0.0404919	0.0183432	4.87289	0.0272818	-0.0462251	-0.0473718	5.19188	0.0745757	0.0291727
s31028.1	21	39136364	+	G	A	84	0.0306757	0.0138967	4.87266	0.0272854	0.0283868	0.0755142	4.98782	0.0825862	0.0291766
OAR13_66795163.1	13	61429782	+	A	C	84	-0.0340599	0.0154306	4.87215	0.0272935	-0.0251312	-0.102245	5.63214	0.0598407	0.029185
s02916.1	22	34371240	+	G	A	84	-0.0290501	0.0131635	4.87026	0.0273233	-0.0294219	-0.0572472	4.87148	0.0875329	0.0292163
OAR23_20559307.1	23	19406028	+	A	G	84	-0.0252862	0.0114583	4.86996	0.0273281	-0.010367	-0.0613306	6.44414	0.0398724	0.0292212
OAR1_64635180.1	1	61002870	+	G	A	84	0.0313008	0.0141838	4.86994	0.0273284	0.0329983	0.0579795	4.89421	0.086544	0.0292216
OAR10_62783841.1	10	61193460	+	G	A	84	0.0297164	0.0134667	4.86933	0.027338	0.0228518	0.0843947	5.50819	0.0636665	0.0292316
OAR10_68313527.1	10	66045599	+	C	A	84	0.0425548	0.0192883	4.86756	0.0273662	0.0425548	NA	4.86756	0.0273662	0.0292611
DU271929_382.1	1	97443847	+	A	C	84	0.0231994	0.0105164	4.86651	0.0273828	0.0271658	0.045842	4.94415	0.0844094	0.0292785
s04139.1	15	47287543	+	G	A	84	0.0245249	0.0111174	4.86643	0.0273841	0.0166084	0.0523085	5.24184	0.0727358	0.0292798
OAR18_55738723.1	18	51649648	+	A	G	84	0.0218926	0.00992763	4.86301	0.0274385	0.0102891	0.0443941	5.46286	0.0651262	0.0293368
OAR9_7074987.1	9	7170959	+	A	G	84	0.0252296	0.0114416	4.86233	0.0274493	0.039905	0.0333178	6.46392	0.03948	0.0293481
OAR1_238839335.1	1	221313671	+	C	A	84	-0.0261587	0.0118635	4.86189	0.0274562	-0.0319804	-0.0464102	5.13474	0.0767372	0.0293553
OAR21_2501152.1	21	1994443	+	G	A	84	-0.0248918	0.0112893	4.86158	0.0274612	-0.0569198	-0.0458443	9.82256	0.00736305	0.0293605
OAR16_25012760.1	16	22935116	+	A	G	84	-0.0234963	0.0106586	4.85957	0.0274932	-0.0264778	-0.0464701	4.90477	0.0860881	0.0293941
OAR19_37764352.1	19	36053661	+	G	A	84	-0.0254139	0.0115315	4.85702	0.0275338	-0.0242832	-0.0522122	4.86737	0.0877129	0.0294366
OAR7_44243311.1	7	39977449	+	G	A	84	-0.028891	0.0131103	4.85623	0.0275464	-0.0276035	-0.0608218	4.87151	0.0875315	0.0294497
OAR1_253887700.1	1	235016997	+	A	G	84	0.0244141	0.0110819	4.85349	0.0275903	0.0251718	0.0486471	4.85655	0.0881889	0.0294957
OAR5_31445234.1	5	28423714	+	A	C	84	0.024492	0.0111174	4.85337	0.0275921	0.0121491	0.0493279	5.5322	0.0629068	0.0294976
OAR13_87230941.1	13	81006321	+	A	G	84	-0.030947	0.0140483	4.85274	0.0276023	-0.0279782	-0.0788473	5.02038	0.0812527	0.0295082
OAR4_54817254_X.1	4	51705604	+	A	G	84	0.0265006	0.012032	4.85101	0.02763	0.0249182	0.0553807	4.87464	0.0873946	0.0295372
OAR10_19371422.1	10	20033646	+	G	A	84	0.0266875	0.012119	4.84931	0.0276572	-0.00327584	0.0993188	11.6957	0.00288609	0.0295657
OAR18_24500257.1	18	22867015	+	A	G	84	-0.0233918	0.0106229	4.8489	0.0276638	-0.0499508	-0.0435639	8.28196	0.0159073	0.0295726
OAR15_24033751.1	15	22894368	+	A	G	84	0.0239572	0.0108807	4.84794	0.0276792	0.0255602	0.0468521	4.86512	0.0878118	0.0295888
s15229.1	13	78524807	+	A	G	84	0.0274522	0.0124701	4.84634	0.0277049	0.0321224	0.0447944	5.07526	0.0790535	0.0296156
OAR11_11214325.1	11	11601341	+	A	G	84	-0.0249328	0.0113268	4.84534	0.0277209	-0.0255971	-0.0491691	4.84874	0.0885339	0.0296324
OAR3_202992242.1	3	188304576	+	A	G	84	0.027787	0.0126238	4.84508	0.0277251	0.0416385	0.0307653	6.33199	0.0421721	0.0296368
OAR17_61028175.1	17	55969837	+	G	A	84	-0.0306229	0.0139133	4.84431	0.0277375	-0.0185574	-0.134902	7.96657	0.0186243	0.0296497
OAR3_79390290.1	3	75036718	+	A	C	84	-0.0387233	0.0175983	4.84178	0.0277783	-0.0428285	-0.0501239	5.04626	0.0802083	0.0296924
OAR6_50343433.1	6	45330170	+	G	A	84	0.0423804	0.0192617	4.84104	0.0277902	0.0337658	0.128167	5.39491	0.0673767	0.0297049
s21350.1	4	106198843	+	G	A	84	-0.0314653	0.0143016	4.84053	0.0277984	-0.0248979	-0.0972296	5.54126	0.0626226	0.0297134
s02394.1	14	19944837	+	G	A	84	0.0262633	0.0119385	4.8395	0.027815	0.0150625	0.0693002	6.00286	0.0497159	0.0297308
OAR17_76104497.1	17	69834950	+	G	A	84	-0.0310136	0.0141	4.83801	0.027839	-0.0326218	-0.053026	4.88548	0.0869225	0.029756
s53098.1	14	8567382	+	A	G	84	0.029435	0.013386	4.83537	0.0278817	0.0245236	0.0777164	5.19417	0.0744904	0.0298006
OAR8_32613557.1	8	30105941	+	A	G	84	-0.0567271	0.0258022	4.83358	0.0279106	-0.0567271	NA	4.83358	0.0279106	0.0298308
OAR5_23332486.1	5	20666008	+	A	G	84	-0.0305514	0.0138967	4.83322	0.0279164	-0.0243559	-0.0994372	5.67697	0.0585142	0.029837
OAR3_52932543_X.1	3	50126571	+	A	G	84	-0.056722	0.0258022	4.83271	0.0279247	-0.056722	NA	4.83271	0.0279247	0.0298456
s41906.1	10	30042791	+	G	A	84	-0.0781818	0.0355658	4.83221	0.0279328	-0.0781818	NA	4.83221	0.0279328	0.0298541
OAR16_3954346.1	16	3836463	+	G	A	84	-0.0247657	0.011268	4.83062	0.0279586	-0.0110116	-0.0503488	5.69551	0.0579743	0.0298811
OAR21_10388410.1	21	8952390	+	G	A	84	-0.0233157	0.0106096	4.8295	0.0279767	-0.010401	-0.0498642	5.7244	0.0571429	0.0299
OAR5_102900255_X.1	5	94370450	+	G	A	84	-0.044662	0.0203233	4.82933	0.0279794	-0.044662	NA	4.82933	0.0279794	0.0299029
DU319462_515.1	2	30611290	+	A	G	84	-0.0318102	0.0144783	4.82723	0.0280135	-0.0405411	-0.0204369	5.9537	0.050953	0.0299386
OAR13_54554388.1	13	41988666	+	G	A	84	-0.0294058	0.013386	4.82579	0.0280371	-0.0244628	-0.0791867	5.23917	0.0728332	0.0299632
s30935.1	2	185964073	+	A	G	84	0.0268564	0.012226	4.82534	0.0280443	0.0383888	0.0326677	6.18517	0.0453845	0.0299707
s36149.1	24	8963194	+	A	G	81	-0.0208896	0.00950992	4.82512	0.028048	-0.0218362	-0.0415629	4.82825	0.0894458	0.0299746
OAR12_54417503.1	12	49048350	+	C	A	84	0.0272815	0.0124201	4.82486	0.0280522	0.0088967	0.0757762	7.68368	0.0214541	0.029979
OAR6_80788662.1	6	73916377	+	A	G	84	0.0446115	0.0203233	4.81841	0.0281574	0.0446115	NA	4.81841	0.0281574	0.030089
OAR2_174558603.1	2	164961973	+	A	G	84	0.0352665	0.016067	4.81788	0.028166	0.0352665	NA	4.81788	0.028166	0.0300981
OAR2_174565477.1	2	164969304	+	A	G	84	0.0352665	0.016067	4.81788	0.028166	0.0352665	NA	4.81788	0.028166	0.0300981
s30254.1	1	247172324	+	A	G	84	-0.0320013	0.0145806	4.8171	0.0281788	-0.0265429	-0.0902024	5.23512	0.0729807	0.0301114
OAR5_48511042.1	5	44375888	+	G	A	84	0.0702571	0.0320117	4.81683	0.0281831	0.0702571	NA	4.81683	0.0281831	0.030116
OAR2_235768728.1	2	223008373	+	A	G	84	-0.0297395	0.013552	4.81574	0.0282009	-0.0251896	-0.0753243	5.07658	0.0790013	0.0301346
OAR1_156562490.1	1	144865395	+	G	A	83	-0.0245753	0.0112004	4.81424	0.0282255	-0.0263323	-0.0476038	4.83583	0.0891073	0.0301604
OAR15_77020756.1	15	71026571	+	G	A	84	-0.0299732	0.013664	4.81181	0.0282653	-0.0423082	-0.0190713	6.57599	0.0373287	0.030202
OAR2_25324876.1	2	24777115	+	A	G	84	0.025134	0.0114583	4.8115	0.0282704	0.0457989	0.0468577	6.93926	0.0311285	0.0302072
s64988.1	22	43408659	+	G	A	84	-0.0306578	0.013977	4.81122	0.0282751	-0.0380774	-0.0395513	5.33375	0.0694689	0.0302122
s15962.1	11	9682130	+	C	A	84	0.0250349	0.011414	4.8108	0.0282819	0.0225627	0.0526782	4.85902	0.0880802	0.0302193
s12526.1	13	65367087	+	G	A	84	-0.0324957	0.0148159	4.81057	0.0282858	-0.0300268	-0.0760837	4.88691	0.0868603	0.0302233
OAR1_236103073.1	1	218692027	+	G	A	84	-0.0601002	0.027404	4.80979	0.0282986	-0.0601002	NA	4.80979	0.0282986	0.0302367
s29414.1	7	1984216	+	C	A	84	-0.0227057	0.0103536	4.80935	0.0283057	-0.0221917	-0.0455964	4.81084	0.0902275	0.0302442
OAR26_19029894.1	26	16043044	+	G	A	84	0.0291397	0.0132893	4.80804	0.0283273	0.0345078	0.0467262	5.03763	0.0805551	0.0302668
s10238.1	14	45767500	+	G	A	84	-0.0239398	0.0109191	4.8069	0.028346	-0.000116217	-0.052515	7.73824	0.0208767	0.0302863
s61108.1	1	117732003	+	G	A	84	0.024404	0.011131	4.80681	0.0283475	0.0325069	0.0481096	5.11556	0.0774765	0.0302879
s70538.1	7	98761451	+	G	A	84	-0.0259667	0.0118491	4.80243	0.0284196	-0.0328318	-0.047489	5.12204	0.077226	0.0303633
s73371.1	7	98781287	+	A	G	84	-0.0259667	0.0118491	4.80243	0.0284196	-0.0328318	-0.047489	5.12204	0.077226	0.0303633
OAR5_112405141.1	5	103194235	+	A	G	84	0.0265231	0.0121037	4.80192	0.0284281	0.035393	0.0375781	5.53989	0.0626654	0.0303722
OAR26_17712515.1	26	14811083	+	A	G	84	-0.0245897	0.0112259	4.79805	0.028492	-0.0386009	-0.0386048	6.19559	0.0451487	0.030439
s59871.1	18	60558924	+	G	A	84	0.0222189	0.0101461	4.79559	0.0285326	0.0278951	0.0432936	4.95908	0.0837817	0.0304815
OAR5_20739170.1	5	18061916	+	G	C	84	-0.0299168	0.013664	4.79373	0.0285635	-0.0430339	-0.0163672	6.78869	0.0335625	0.0305138
OAR3_64400364_X.1	3	60723545	+	A	G	84	0.0473787	0.0216447	4.79143	0.0286017	0.0473787	NA	4.79143	0.0286017	0.0305538
OAR15_58590296.1	15	53355761	+	G	A	84	0.0264654	0.0120927	4.7897	0.0286305	0.0130915	0.063202	6.07192	0.0480286	0.0305839
OAR15_58595710.1	15	53360208	+	G	A	84	0.0264654	0.0120927	4.7897	0.0286305	0.0130915	0.063202	6.07192	0.0480286	0.0305839
OAR4_4309316.1	4	4101666	+	G	A	83	0.0257631	0.0117727	4.78898	0.0286423	0.022401	0.0543333	4.87129	0.0875412	0.0305963
OAR5_81740553.1	5	74219529	+	A	G	84	-0.0355699	0.0162547	4.7886	0.0286486	-0.0357932	-0.0692434	4.78954	0.0911936	0.0306029
OAR6_47817109.1	6	42807781	+	G	A	84	0.0267427	0.012226	4.78459	0.0287154	0.0162206	0.0660425	5.73979	0.0567048	0.0306727
s47090.1	7	4576179	+	G	A	84	0.0777626	0.0355658	4.78053	0.0287833	0.0777626	NA	4.78053	0.0287833	0.0307437
s01098.1	2	7950711	+	A	G	84	0.0314526	0.0143854	4.78042	0.0287851	0.0231396	0.105193	5.85274	0.0535912	0.0307455
s54163.1	4	118509836	+	G	A	84	0.0243616	0.0111429	4.77983	0.028795	0.0208645	0.0498144	4.84849	0.0885448	0.0307559
OAR2_173670917.1	2	164072770	+	A	G	84	-0.0259352	0.0118635	4.77919	0.0288057	-0.0150469	-0.0629186	5.7336	0.0568807	0.0307671
s69319.1	14	25237858	+	G	A	84	0.049927	0.022839	4.77877	0.0288126	0.0390355	0.130895	5.12352	0.0771688	0.0307744
OAR1_45428149.1	1	43737231	+	G	A	84	0.0275135	0.0125867	4.77825	0.0288215	0.0254533	0.0588223	4.8126	0.0901483	0.0307836
OAR7_101357352.1	7	93147667	+	G	A	84	-0.0281769	0.0128905	4.77801	0.0288253	-0.027426	-0.0584813	4.78503	0.0913994	0.0307877
OAR3_49379614.1	3	46423030	+	A	G	84	-0.0292237	0.0133712	4.77674	0.0288466	-0.0216646	-0.0878967	5.64956	0.0593217	0.0308099
OAR26_23372782.1	26	19735888	+	A	G	84	-0.0239031	0.0109369	4.77665	0.0288483	-0.0048614	-0.0544708	6.86539	0.0322998	0.0308116
OAR6_13324198.1	6	10767305	+	A	G	84	-0.039566	0.018104	4.77635	0.0288532	-0.039566	NA	4.77635	0.0288532	0.0308168
s59858.1	2	62513016	+	A	G	84	0.0255908	0.0117098	4.77603	0.0288585	0.0358973	0.0404933	5.6352	0.0597492	0.0308224
OAR19_43892533.1	19	41790573	+	A	G	84	-0.0248598	0.0113756	4.77579	0.0288626	-0.039646	-0.0457765	5.95847	0.0508317	0.0308267
OAR22_48686242.1	22	43279561	+	C	G	84	-0.0275846	0.0126238	4.77475	0.0288801	-0.0553488	-0.00544211	10.7487	0.00463388	0.0308449
OAR9_29671303.1	9	28308168	+	C	A	84	-0.033366	0.0152698	4.77465	0.0288817	-0.0381937	-0.016524	5.40952	0.0668863	0.0308465
OARX_114100188.1	27	92271463	+	G	A	84	-0.0315277	0.0144298	4.77381	0.0288958	-0.0341182	-0.0565793	4.82316	0.0896735	0.0308613
s32845.1	13	18292266	+	C	A	84	0.0365246	0.0167195	4.77226	0.0289219	0.0351934	0.0834108	4.8007	0.0906862	0.0308886
OAR2_234147086.1	2	221500002	+	A	G	84	-0.0257415	0.0117839	4.77188	0.0289283	-0.0348274	-0.0498155	5.18378	0.0748783	0.0308953
OAR2_137337129.1	2	128971652	+	G	A	84	0.0305095	0.0139669	4.77168	0.0289316	0.0284443	0.0732445	4.85821	0.0881159	0.0308987
OAR16_61114298.1	16	55965639	+	A	G	84	0.0252883	0.0115772	4.77124	0.028939	0.0183679	0.0578466	5.15711	0.0758837	0.0309065
s69291.1	15	50977128	+	G	A	84	-0.0292379	0.013386	4.7708	0.0289463	-0.0293157	-0.0581771	4.77089	0.0920478	0.0309141
OAR1_47495026.1	1	45713549	+	G	A	84	-0.0305059	0.0139669	4.77057	0.0289502	-0.0302485	-0.0625355	4.77192	0.0920007	0.0309182
OAR16_17318246.1	16	15696085	+	A	G	84	-0.0478565	0.0219126	4.76974	0.0289642	-0.0524463	-0.0805581	4.84729	0.0885981	0.0309329
OAR5_98658014.1	5	90356449	+	A	C	84	-0.0257292	0.0117839	4.76735	0.0290045	-0.0157741	-0.063194	5.38718	0.0676376	0.030975
s01711.1	22	38559412	+	G	A	84	0.0233395	0.0106932	4.764	0.029061	0.0163073	0.0500474	5.06729	0.0793694	0.0310341
OAR2_84897397.1	2	79729773	+	G	A	84	0.0340888	0.0156201	4.76271	0.0290827	0.0286616	0.0879479	5.02198	0.0811878	0.0310568
OAR14_66631383.1	14	60296305	+	T	A	84	0.0264914	0.0121389	4.76268	0.0290832	0.0336287	0.0461071	5.16294	0.0756628	0.0310573
s71563.1	1	77580010	+	G	A	84	0.0298097	0.013664	4.75947	0.0291375	0.0448587	0.00975101	7.38537	0.024905	0.031114
OAR23_27658605.1	23	26468322	+	G	A	84	-0.0287159	0.0131635	4.75884	0.0291481	-0.0351917	-0.0377809	5.35713	0.0686617	0.0311251
OAR8_72165410.1	8	67154546	+	A	G	84	-0.0292457	0.0134068	4.75858	0.0291526	-0.022506	-0.0839296	5.41511	0.0666997	0.0311298
OAR6_14287930.1	6	11709842	+	A	G	84	-0.0228395	0.0104707	4.75793	0.0291637	-0.02279	-0.0456811	4.75794	0.092646	0.0311414
s66676.1	2	6528774	+	G	A	84	0.0228382	0.0104707	4.7574	0.0291726	0.035029	0.0385835	5.66079	0.0589896	0.0311508
s33432.1	24	39617274	+	G	A	84	0.0200873	0.00920996	4.75694	0.0291803	0.0185432	0.0403525	4.76678	0.0922372	0.0311588
OAR2_80686787.1	2	75761446	+	A	G	84	-0.0227402	0.010427	4.75626	0.029192	-0.0199539	-0.0464566	4.80013	0.0907122	0.031171
OAR8_35788355.1	8	32923570	+	G	A	84	0.0273123	0.012528	4.75284	0.02925	0.0329754	0.043653	5.03369	0.0807139	0.0312316
OAR15_67203623.1	15	61694903	+	A	G	84	-0.0471845	0.0216447	4.75223	0.0292604	-0.0471845	NA	4.75223	0.0292604	0.0312425
OAR8_13643507.1	8	12106133	+	A	G	84	-0.023884	0.0109563	4.75211	0.0292624	-0.0112916	-0.0546055	5.76941	0.0558713	0.0312446
OAR7_45184872.1	7	40843098	+	G	A	84	-0.0233392	0.0107068	4.75174	0.0292686	-0.0388539	-0.0430573	6.03051	0.0490333	0.0312511
OARX_40013563.1	27	32179032	+	A	G	84	-0.0275139	0.0126238	4.75031	0.029293	-0.0319855	-0.047019	4.90527	0.0860665	0.0312766
OAR5_99312893.1	5	91008168	+	G	A	83	-0.0246736	0.0113209	4.75013	0.029296	-0.0217878	-0.0518715	4.8126	0.0901484	0.0312798
OAR2_199620426.1	2	188219876	+	A	G	84	0.0359017	0.0164767	4.74779	0.0293359	0.0472088	-0.0202687	6.97388	0.0305943	0.0313214
OAR2_51572051.1	2	48091204	+	G	A	84	-0.0272949	0.012528	4.74676	0.0293535	-0.0289612	-0.0513613	4.77108	0.0920394	0.0313398
OAR9_10077769.1	9	10022685	+	A	C	84	-0.0271843	0.0124773	4.74673	0.029354	-0.0379523	-0.0321596	5.86936	0.0531477	0.0313403
OAR16_54540482.1	16	50007497	+	A	G	84	0.0300757	0.0138048	4.74647	0.0293584	0.0202844	0.0908024	5.75829	0.0561826	0.031345
s49955.1	3	93406552	+	G	A	84	0.0889155	0.0408136	4.74619	0.0293632	0.0889155	NA	4.74619	0.0293632	0.03135
s09749.1	1	71291306	+	A	G	84	-0.0246751	0.0113268	4.7457	0.0293716	-0.0522604	-0.0246752	10.4697	0.00532769	0.0313587
OAR26_24448304_X.1	26	20742655	+	G	A	84	0.0308942	0.0141838	4.74424	0.0293965	0.0266031	0.0734732	4.8993	0.0863238	0.0313848
OAR2_5117188.1	2	6323444	+	A	G	84	0.0255959	0.0117517	4.74395	0.0294014	0.0377426	0.0341356	5.95234	0.0509877	0.0313899
s39253.1	18	28792875	+	A	G	84	0.0442585	0.0203233	4.74247	0.0294268	0.0442585	NA	4.74247	0.0294268	0.0314165
OAR13_53505503.1	13	49942139	+	G	A	84	0.0256167	0.0117657	4.74031	0.0294637	0.0134721	0.0685258	5.97725	0.0503565	0.031455
OAR10_83780317.1	10	76501811	+	C	A	84	0.0214661	0.00985944	4.74027	0.0294644	0.0350951	0.0415281	5.59776	0.0608782	0.0314557
OAR8_44173851.1	8	41038460	+	G	A	84	-0.0888524	0.0408136	4.73946	0.0294782	-0.0888524	NA	4.73946	0.0294782	0.0314702
OAR23_20480076.1	23	19335052	+	A	G	83	-0.0237845	0.0109255	4.73916	0.0294834	-0.0146362	-0.053524	5.28298	0.0712551	0.0314756
s41814.1	4	5252005	+	A	C	84	-0.0259831	0.0119385	4.73678	0.0295242	-0.0225116	-0.0571647	4.84853	0.0885431	0.0315183
OAR12_23437438.1	12	20286751	+	A	G	84	0.0247893	0.0113902	4.7366	0.0295273	0.0382288	0.0376323	6.10017	0.0473548	0.0315215
OAR1_197353554.1	1	182738125	+	G	A	84	-0.029227	0.0134336	4.73348	0.0295809	-0.0380625	-0.0256973	5.8275	0.0542718	0.0315775
OAR3_130648824.1	3	122407179	+	A	G	84	-0.0285196	0.0131103	4.7322	0.0296031	-0.0375741	-0.0356605	5.48792	0.0643153	0.0316007
s66918.1	1	246325897	+	A	G	84	-0.0329618	0.0151524	4.73216	0.0296037	-0.0367211	-0.0257619	5.13677	0.0766593	0.0316014
OAR2_118993773.1	2	110733324	+	A	G	84	-0.0290673	0.0133623	4.73201	0.0296063	-0.0292966	-0.0576582	4.73241	0.0938363	0.031604
OAR13_87321960.1	13	81103446	+	A	G	84	0.0305581	0.0140483	4.73153	0.0296145	0.0243941	0.0963155	5.45421	0.0654083	0.0316126
s55928.1	5	45763719	+	A	G	84	0.0455484	0.0209415	4.73077	0.0296277	0.0455484	NA	4.73077	0.0296277	0.0316264
s30551.1	15	57636750	+	G	C	84	-0.0239444	0.0110103	4.72945	0.0296504	-0.0116029	-0.0559109	5.75613	0.0562434	0.0316502
s31910.1	26	18125331	+	A	G	84	-0.0267826	0.0123196	4.7262	0.0297064	-0.0405192	-0.0374247	6.34008	0.0420018	0.0317087
s44319.1	18	11108411	+	G	A	84	-0.0223547	0.0102844	4.72475	0.0297315	-0.019251	-0.0458521	4.77889	0.0916807	0.0317349
OAR1_35059392.1	1	34251368	+	A	G	84	0.0230104	0.0105875	4.72344	0.0297542	0.0272127	0.0461151	4.79862	0.0907806	0.0317586
OAR26_10403629.1	26	8234738	+	G	A	84	-0.0231901	0.0106706	4.72313	0.0297596	-0.0188872	-0.0492585	4.84203	0.0888316	0.0317642
OAR7_34562131.1	7	30612019	+	G	A	84	-0.0220751	0.0101578	4.72289	0.0297638	-0.0242896	-0.043931	4.74598	0.0932018	0.0317686
OAR16_17882730.1	16	16237278	+	C	G	84	0.0235892	0.0108554	4.72213	0.0297768	0.0221726	0.047289	4.73154	0.0938768	0.0317822
OAR1_236063909.1	1	218661267	+	G	A	84	0.0886815	0.0408136	4.72124	0.0297922	0.0886815	NA	4.72124	0.0297922	0.0317983
OAR3_32271305.1	3	30032616	+	G	A	84	0.0268022	0.0123358	4.72071	0.0298015	0.02965	0.0515703	4.77664	0.0917836	0.031808
OAR1_51532128.1	1	49345826	+	A	G	84	0.0244202	0.0112399	4.72037	0.0298073	-0.00472835	0.066844	10.4217	0.00545691	0.0318141
OAR26_18335534.1	26	15380260	+	A	G	84	-0.0274688	0.0126438	4.71985	0.0298163	-0.0348999	-0.0467416	5.17305	0.0752812	0.0318235
OAR1_33323393.1	1	32531968	+	G	A	84	0.0476054	0.0219126	4.7198	0.0298172	0.0479533	0.0940619	4.72025	0.0944085	0.0318244
OAR8_45646495.1	8	42450364	+	A	G	84	-0.0235543	0.0108427	4.71915	0.0298285	-0.0238598	-0.0469968	4.71969	0.0944348	0.0318363
OAR11_34161931.1	11	31963354	+	A	G	84	-0.0293238	0.0135061	4.71393	0.0299193	-0.034095	-0.0416557	5.01181	0.0816019	0.0319311
s01320.1	1	11811126	+	C	A	84	-0.107862	0.0496805	4.71376	0.0299222	-0.107862	NA	4.71376	0.0299222	0.0319341
OAR4_3724308.1	4	3622645	+	A	G	84	0.0359617	0.0165658	4.71255	0.0299432	0.0359617	NA	4.71255	0.0299432	0.0319561
s32061.1	24	25613056	+	G	A	84	-0.024583	0.0113268	4.71035	0.0299816	-0.0108008	-0.0636139	6.17316	0.0456579	0.0319962
OAR1_236227215.1	1	218814713	+	A	C	84	0.0441058	0.0203233	4.7098	0.0299911	0.0441058	NA	4.7098	0.0299911	0.0320062
OAR1_194938697.1	1	180442752	+	A	C	84	-0.0250891	0.0115638	4.70725	0.0300357	-0.0427067	-0.0284385	7.26207	0.0264887	0.0320528
OAR18_26938520.1	18	25955949	+	G	A	84	0.0241495	0.011131	4.70707	0.0300388	0.0473614	0.046298	7.24077	0.0267723	0.0320559
OAR10_7959969.1	10	9584544	+	A	G	84	0.0308647	0.0142263	4.70694	0.0300411	0.0228231	0.104776	5.80397	0.054914	0.0320583
OAR13_85176472.1	13	78991190	+	A	C	84	0.0241295	0.0111225	4.70647	0.0300492	0.0282613	0.0461233	4.81508	0.0900365	0.0320669
s49477.1	27	80009973	+	G	A	84	0.0270508	0.0124701	4.70565	0.0300636	0.0221299	0.0644317	4.94701	0.0842891	0.0320819
s59159.1	5	12406924	+	A	G	84	-0.0241074	0.0111174	4.70215	0.030125	-0.0264149	-0.0472649	4.73404	0.0937596	0.032146
s39153.1	16	13892395	+	G	A	84	0.0379237	0.0174915	4.70073	0.0301499	0.0379237	NA	4.70073	0.0301499	0.032172
s36639.1	7	78647284	+	G	A	84	0.0286678	0.0132231	4.70027	0.0301579	0.0456401	0.0195813	7.11685	0.0284836	0.0321804
s48908.1	9	84187592	+	G	A	84	0.0265047	0.012226	4.69979	0.0301663	0.0375244	0.0328999	5.94139	0.0512676	0.0321892
OAR2_59097918.1	2	54995489	+	C	A	84	0.0262011	0.0120862	4.6996	0.0301697	0.023724	0.0566002	4.75444	0.0928082	0.0321927
OAR14_27438486.1	14	26194238	+	G	A	84	-0.0334504	0.0154306	4.69933	0.0301744	-0.0357258	-0.0582045	4.74868	0.0930758	0.0321976
OAR7_66229320.1	7	60291545	+	G	A	84	-0.107692	0.0496805	4.69891	0.0301818	-0.107692	NA	4.69891	0.0301818	0.0322053
OAR12_40306277.1	12	36003863	+	A	G	84	0.0408583	0.0188515	4.69753	0.030206	0.0408583	NA	4.69753	0.030206	0.0322306
OAR15_8784569.1	15	9036603	+	G	A	84	0.0216218	0.00997633	4.69721	0.0302115	-0.00121835	0.0461717	7.17839	0.0276205	0.0322364
OAR3_28933171.1	3	26758053	+	A	G	84	-0.0271415	0.012528	4.69358	0.0302755	-0.0348994	-0.0367284	5.37736	0.0679707	0.0323032
s41253.1	5	46299447	+	A	G	84	-0.0293051	0.0135305	4.69094	0.030322	-0.0367275	-0.0443576	5.05935	0.0796848	0.0323518
OAR5_95152885.1	5	86970327	+	G	C	83	-0.0361233	0.0166834	4.68818	0.0303708	-0.045145	-0.0462713	5.17139	0.0753438	0.0324028
OAR2_240573473.1	2	227849781	+	G	A	84	-0.025409	0.0117357	4.6877	0.0303793	-0.0240103	-0.0526448	4.70197	0.0952753	0.0324116
OAR7_59299402.1	7	53604361	+	A	C	84	0.02382	0.0110021	4.68743	0.030384	0.0379044	0.0460751	5.6434	0.0595047	0.0324166
s39503.1	27	100137895	+	G	A	84	-0.0247194	0.0114195	4.68577	0.0304135	-0.0133025	-0.0612124	5.4852	0.0644026	0.0324474
OAR2_19314769.1	2	19005186	+	G	A	84	0.0229144	0.0105875	4.68412	0.0304426	0.0196612	0.0459035	4.73127	0.0938897	0.0324778
OAR10_12699628.1	10	14019768	+	A	G	84	0.0259312	0.0119829	4.683	0.0304625	0.0238347	0.0535209	4.71499	0.0946572	0.0324985
OAR1_214050298.1	1	198159884	+	A	G	84	0.0529819	0.0244881	4.68106	0.030497	0.0529819	NA	4.68106	0.030497	0.0325346
OAR25_35121058.1	25	33597554	+	A	G	84	-0.0339566	0.015696	4.68025	0.0305113	-0.0473606	-0.0461056	5.36984	0.0682268	0.0325495
OAR12_42546972.1	12	38103063	+	C	A	84	0.0592836	0.027404	4.67996	0.0305164	0.0592836	NA	4.67996	0.0305164	0.0325549
OAR20_48543223.1	20	44509440	+	G	A	84	0.0240474	0.0111174	4.67878	0.0305374	-0.00121104	0.0584921	8.50042	0.0142612	0.0325768
OAR19_39958279.1	19	38118833	+	G	A	84	-0.0262532	0.0121389	4.67742	0.0305616	-0.0432895	-0.0360948	6.95784	0.0308407	0.032602
OAR12_55243846.1	12	49868091	+	G	A	84	0.0288908	0.0133623	4.67471	0.0306099	0.0359696	0.0291453	5.49346	0.0641373	0.0326526
OAR2_213880686.1	2	202083097	+	A	G	84	0.0311951	0.0144298	4.67362	0.0306292	0.0167069	0.0986106	6.21729	0.0446614	0.0326727
OAR2_48822384.1	2	45998163	+	A	C	84	0.0302637	0.014004	4.67021	0.0306901	0.0261652	0.0843728	5.00055	0.0820625	0.0327363
OAR15_5245511.1	15	5769976	+	A	G	84	0.0248904	0.0115183	4.66971	0.0306992	0.0353221	0.0438536	5.38148	0.0678307	0.0327458
s66544.1	20	4969958	+	A	G	84	0.0242276	0.0112137	4.66795	0.0307305	0.0417225	0.0396874	6.60001	0.036883	0.0327785
OAR3_139914515.1	3	130954741	+	C	A	84	-0.0228708	0.0105875	4.66633	0.0307596	-0.0335833	-0.0422421	5.31238	0.0702153	0.0328089
OAR1_151432457.1	1	140104891	+	A	G	84	0.0278643	0.0129011	4.66492	0.0307849	0.016664	0.0865295	6.14881	0.0462172	0.0328352
OAR3_17391111.1	3	15978245	+	C	G	84	0.024937	0.0115467	4.66418	0.0307981	0.0322872	0.0446857	5.04369	0.0803114	0.0328491
OAR16_40715706_X.1	16	37500443	+	G	A	84	0.027114	0.0125548	4.6641	0.0307996	0.00973862	0.093844	8.14557	0.0170299	0.0328507
OAR3_100458941.1	3	94315422	+	A	G	84	0.0262154	0.0121389	4.66396	0.0308021	0.0404354	0.0270658	6.63883	0.036174	0.0328532
OAR1_237525267.1	1	220151392	+	A	C	84	-0.04389	0.0203233	4.66382	0.0308046	-0.04389	NA	4.66382	0.0308046	0.0328559
OAR2_10676194.1	2	11558340	+	A	G	84	0.0310645	0.0143854	4.66316	0.0308163	0.0449428	-0.00846962	7.65185	0.0217982	0.0328681
s02005.1	2	66765603	+	A	G	84	-0.0231809	0.0107357	4.66229	0.030832	-0.00774487	-0.0479128	5.80241	0.054957	0.0328844
s23158.1	13	59373712	+	A	G	84	0.0467285	0.0216447	4.66081	0.0308586	0.0467285	NA	4.66081	0.0308586	0.0329122
s60034.1	7	47724206	+	A	G	84	0.0332405	0.0153989	4.65966	0.0308794	0.0314801	0.0842723	4.73972	0.0934938	0.0329339
OAR2_68795483.1	2	64352019	+	A	C	83	-0.0266592	0.0123532	4.65729	0.0309219	-0.0104318	-0.0546166	5.80308	0.0549385	0.0329783
OAR1_69092794.1	1	65203326	+	A	G	84	-0.0228513	0.0105919	4.6545	0.0309722	-0.0391858	-0.0390817	6.22341	0.044525	0.0330308
OAR18_38837005.1	18	36744280	+	A	G	84	-0.0296222	0.0137307	4.65427	0.0309765	-0.0210384	-0.0742961	5.08411	0.0787044	0.0330353
OAR6_24827374.1	6	21549866	+	A	C	84	0.0335061	0.0155407	4.64843	0.031082	0.0443165	-0.0389606	7.5028	0.0234848	0.0331455
s23129.1	14	6191219	+	A	G	84	-0.0253653	0.0117657	4.64772	0.0310948	-0.0318265	-0.0415305	4.99784	0.0821737	0.0331588
OAR2_67867687.1	2	63446232	+	A	G	84	-0.0226094	0.0104878	4.6474	0.0311007	-0.0368586	-0.0439234	5.6085	0.0605523	0.033165
OAR17_74954541.1	17	68742795	+	A	G	84	-0.0308263	0.0143016	4.64593	0.0311272	-0.0254617	-0.0756705	4.87288	0.0874715	0.0331927
s20108.1	17	65692028	+	C	A	84	-0.038693	0.017952	4.64557	0.0311338	-0.0315677	-0.122013	5.19885	0.0743161	0.0331996
OAR8_8982479.1	8	8146423	+	G	A	83	0.0260401	0.0120816	4.64556	0.031134	0.0274812	0.050681	4.6617	0.0972131	0.0331998
OAR9_11436829.1	9	11329769	+	A	C	84	-0.0250855	0.011641	4.64371	0.0311675	-0.0084838	-0.0571209	6.28628	0.0431472	0.0332348
OAR9_11504607.1	9	11381840	+	A	G	84	-0.0250855	0.011641	4.64371	0.0311675	-0.0084838	-0.0571209	6.28628	0.0431472	0.0332348
s43266.1	25	32461430	+	A	G	84	-0.0288068	0.0133712	4.64141	0.0312093	-0.0284584	-0.0589708	4.64327	0.0981132	0.0332784
s06398.1	2	2901804	+	A	G	84	-0.0466265	0.0216447	4.64049	0.0312261	-0.0466265	NA	4.64049	0.0312261	0.0332959
OAR1_51781186.1	1	49549019	+	G	A	84	0.0247249	0.0114788	4.63952	0.0312437	0.0226659	0.0519205	4.67256	0.0966868	0.0333143
OAR9_89299027.1	9	84287767	+	A	G	84	0.0240337	0.0111583	4.63921	0.0312494	0.0188899	0.0513094	4.81743	0.0899309	0.0333202
OAR26_34172366_X.1	26	29837318	+	A	G	84	-0.0233528	0.0108427	4.63873	0.0312582	-0.0276785	-0.045121	4.74747	0.093132	0.0333294
OAR18_53590500.1	18	50186293	+	G	A	84	-0.0265082	0.0123081	4.63852	0.0312619	-0.0315992	-0.0465277	4.78875	0.0912298	0.0333333
s53038.1	2	95401516	+	A	G	84	-0.106997	0.0496805	4.63844	0.0312633	-0.106997	NA	4.63844	0.0312633	0.0333348
OAR2_110595727.1	2	102985180	+	A	C	84	-0.106997	0.0496805	4.63844	0.0312633	-0.106997	NA	4.63844	0.0312633	0.0333348
OAR6_81434797.1	6	74501858	+	A	C	83	0.0238363	0.0110705	4.63598	0.0313083	0.0137535	0.0529467	5.27152	0.0716645	0.0333818
OAR21_16066939.1	21	13986177	+	A	G	84	-0.0465772	0.0216447	4.63067	0.0314052	-0.0465772	NA	4.63067	0.0314052	0.0334829
s49273.1	26	43095772	+	A	G	84	0.0260027	0.0120862	4.62868	0.0314417	0.0305227	0.0443454	4.81127	0.0902081	0.033521
s07330.1	12	63545636	+	G	A	84	0.0242864	0.0112893	4.62797	0.0314548	-0.00538941	0.0522227	8.88701	0.0117547	0.0335346
OAR2_84376158.1	2	79232551	+	G	A	84	0.0235648	0.0109563	4.62594	0.0314921	-0.00439463	0.0623112	9.64111	0.00806231	0.0335735
s18784.1	5	106212189	+	A	G	84	-0.0340391	0.0158266	4.62574	0.0314958	-0.0419405	-0.0407435	5.13042	0.0769029	0.0335774
s43889.1	2	248044063	+	C	A	84	-0.0376094	0.0174915	4.62315	0.0315433	-0.0376094	NA	4.62315	0.0315433	0.033627
OAR1_98050550.1	1	92246146	+	G	A	84	0.0249898	0.0116235	4.62224	0.0315599	0.0148074	0.0555557	5.29121	0.0709625	0.0336444
OAR3_94932895.1	3	89367739	+	A	G	84	0.0240736	0.0111997	4.62023	0.0315969	0.0307523	0.0413811	4.93992	0.0845881	0.033683
OAR1_204807359.1	1	189694055	+	A	G	84	0.0396713	0.0184586	4.61905	0.0316187	0.0396713	NA	4.61905	0.0316187	0.0337058
s44639.1	14	42840904	+	A	G	84	-0.0277261	0.0129011	4.61877	0.031624	-0.0191228	-0.0804297	5.58085	0.061395	0.0337112
OAR10_80810382.1	10	73754473	+	G	A	84	0.0238917	0.0111174	4.61839	0.031631	0.00870554	0.0482066	5.64598	0.0594279	0.0337185
s01279.1	3	37215805	+	A	G	84	-0.0355869	0.0165658	4.61485	0.0316963	-0.0355869	NA	4.61485	0.0316963	0.0337867
s74233.1	25	44284433	+	A	G	84	-0.0259629	0.0120862	4.61454	0.0317019	-0.047215	-0.0159108	8.65089	0.0132276	0.0337926
s13403.1	4	93661208	+	G	A	84	0.0588253	0.027404	4.60788	0.0318253	0.0588253	NA	4.60788	0.0318253	0.0339213
s53731.1	2	115466968	+	G	A	83	0.0248737	0.0115915	4.60469	0.0318847	0.0152701	0.0551371	5.19197	0.0745724	0.0339833
OAR10_47747943.1	10	47023465	+	G	A	84	0.0631067	0.0294093	4.60448	0.0318885	0.0631067	NA	4.60448	0.0318885	0.0339873
s57712.1	19	42708547	+	G	A	84	-0.0229166	0.0106811	4.6033	0.0319104	-0.0349825	-0.0369837	5.48512	0.0644052	0.0340102
s72477.1	7	41105417	+	A	G	84	-0.0257064	0.0119829	4.60217	0.0319315	-0.0189342	-0.0597617	5.00273	0.0819729	0.0340321
s40188.1	1	215935056	+	G	A	84	0.0340361	0.0158659	4.60205	0.0319338	0.0323673	0.0833696	4.66219	0.0971893	0.0340346
s45551.1	16	41505923	+	G	A	84	0.043593	0.0203233	4.60092	0.0319549	0.043593	NA	4.60092	0.0319549	0.0340565
s58716.1	6	12062655	+	G	A	84	-0.0252364	0.0117657	4.60062	0.0319603	-0.00727824	-0.0575268	6.48139	0.0391367	0.0340622
s20938.1	1	261509607	+	A	G	84	-0.0239309	0.0111583	4.59959	0.0319797	-0.035098	-0.0393513	5.4854	0.0643962	0.0340824
s18024.1	27	318724	+	G	A	84	0.0348569	0.0162547	4.59854	0.0319993	0.0302658	0.108706	4.99465	0.082305	0.0341029
OAR5_30036895.1	5	26898145	+	A	G	84	0.0246923	0.0115183	4.59569	0.0320524	0.0202985	0.054016	4.75046	0.0929932	0.0341583
OAR11_11462169.1	11	11858708	+	A	C	82	0.0293696	0.0137009	4.5951	0.0320635	0.0286328	0.0613342	4.60199	0.100159	0.0341699
OAR7_60745094.1	7	54918513	+	A	C	84	0.024498	0.0114287	4.59481	0.0320688	0.0285647	0.0443218	4.71459	0.094676	0.0341754
OAR3_35053594.1	3	32634849	+	A	C	84	0.08748	0.0408136	4.59418	0.0320807	0.08748	NA	4.59418	0.0320807	0.0341879
OAR1_147643165_X.1	1	136491386	+	A	G	84	-0.0223485	0.010427	4.5938	0.0320877	-0.0309015	-0.0397358	5.03135	0.0808083	0.0341952
OAR21_9433402.1	21	8010133	+	A	G	84	-0.025217	0.0117657	4.59356	0.0320922	-0.0158135	-0.0541277	5.10925	0.0777212	0.0341999
OAR25_43164555.1	25	40708265	+	A	G	84	-0.0242078	0.0112982	4.59083	0.0321434	-0.0447753	-0.0330835	7.60234	0.0223447	0.0342533
OAR22_42396861.1	22	37601718	+	G	A	84	0.023647	0.0110368	4.59057	0.0321483	0.0496214	0.0272554	9.33236	0.00940813	0.0342583
OAR3_27455664.1	3	25316515	+	A	G	84	0.0354831	0.0165658	4.58795	0.0321974	0.0354831	NA	4.58795	0.0321974	0.0343096
s49873.1	2	231939549	+	T	A	84	0.026999	0.0126065	4.58679	0.0322193	0.0379854	0.0445652	5.47206	0.0648273	0.0343324
s51498.1	8	9961247	+	G	A	84	-0.0286299	0.0133712	4.5846	0.0322605	-0.032179	-0.0427582	4.79423	0.0909799	0.0343754
OAR2_193707324.1	2	182834779	+	G	A	84	-0.0271197	0.0126663	4.58429	0.0322663	-0.0417134	-0.0288789	6.1604	0.0459501	0.0343815
s21785.1	3	23633378	+	A	G	84	-0.0224532	0.0104878	4.58341	0.0322828	-0.0281345	-0.0443899	4.7362	0.0936586	0.0343987
OAR1_219570888.1	1	203122542	+	G	A	84	-0.0401982	0.0187775	4.58288	0.0322929	-0.0539476	-0.0053991	6.20087	0.0450295	0.0344092
s32330.1	7	55340598	+	G	A	84	0.0251203	0.0117357	4.58177	0.0323139	0.0311708	0.0426707	4.89717	0.0864157	0.0344311
OAR20_24427749.1	20	22920692	+	A	G	83	0.0229316	0.0107147	4.58042	0.0323392	0.0494224	0.0377067	8.41717	0.0148674	0.0344575
OAR15_20660312.1	15	19768941	+	G	A	83	0.025625	0.0119741	4.57974	0.0323521	0.0232801	0.0546806	4.6284	0.0988451	0.0344709
OAR5_50244014.1	5	46085942	+	A	G	84	-0.0245322	0.0114639	4.5794	0.0323586	-0.0263396	-0.0471566	4.6054	0.0999885	0.0344777
OAR4_8389438.1	4	8344089	+	G	A	84	0.0350578	0.0163835	4.57884	0.0323692	0.0350578	NA	4.57884	0.0323692	0.0344888
s17109.1	5	47577234	+	A	G	84	0.0241968	0.0113107	4.57655	0.0324124	0.0290138	0.0460646	4.72152	0.0943486	0.0345338
OAR13_9894722.1	13	8871702	+	G	A	84	-0.0462981	0.0216447	4.57536	0.032435	-0.0462981	NA	4.57536	0.032435	0.0345575
s17644.1	3	212965681	+	G	A	84	-0.0374112	0.0174915	4.57454	0.0324504	-0.0374112	NA	4.57454	0.0324504	0.0345735
OAR6_113837564.1	6	103280927	+	G	A	84	0.0255319	0.0119385	4.57371	0.0324661	0.0299707	0.0444165	4.75642	0.0927164	0.0345899
OAR1_53930788.1	1	51562344	+	A	G	84	0.0243257	0.0113756	4.57279	0.0324836	0.0317144	0.0432261	4.9606	0.0837182	0.0346082
OAR4_21899732.1	4	20917770	+	G	A	84	0.0434585	0.0203233	4.57257	0.0324877	0.0434585	NA	4.57257	0.0324877	0.0346124
OAR2_199372044.1	2	188058639	+	A	G	84	0.0292179	0.013664	4.57238	0.0324914	0.0402452	0.0218944	5.98231	0.0502293	0.0346163
OAR5_33866467.1	5	30594920	+	A	G	84	0.0245955	0.0115032	4.57167	0.032505	0.0347524	0.0368682	5.39195	0.0674766	0.0346304
OAR2_86021415.1	2	80899995	+	A	G	84	-0.0326485	0.0152698	4.57152	0.0325077	-0.032956	-0.0620986	4.5741	0.101566	0.0346333
s43783.1	8	85268514	+	G	A	84	0.0308523	0.0144298	4.57147	0.0325087	0.0424153	0.0327971	5.55473	0.0622023	0.0346344
OAR4_65357024.1	4	61787351	+	A	G	84	-0.0551656	0.0258022	4.57114	0.032515	-0.0551656	NA	4.57114	0.032515	0.0346409
OAR17_3916939.1	17	3420644	+	A	G	84	0.0221979	0.0103825	4.57108	0.032516	0.0430205	0.0338456	7.14481	0.0280882	0.034642
s68436.1	5	24512163	+	A	G	84	0.0239951	0.0112259	4.56883	0.0325587	0.0482494	0.0231421	8.87439	0.0118291	0.0346865
OAR3_159624684.1	3	149501525	+	G	A	84	0.0264101	0.0123567	4.5681	0.0325726	0.0292213	0.047642	4.65122	0.0977239	0.034701
OAR25_12129874.1	25	11860132	+	G	A	84	0.0284031	0.0132893	4.56804	0.0325738	0.0185585	0.0779933	5.34019	0.0692457	0.0347023
OAR3_182795446.1	3	169988856	+	A	C	83	-0.0269757	0.0126226	4.56715	0.0325907	-0.0202117	-0.0688211	5.05713	0.0797733	0.0347199
s66009.1	3	1600190	+	G	A	84	0.0259378	0.0121389	4.56572	0.032618	0.0295103	0.046535	4.65934	0.0973277	0.0347483
s55830.1	12	22412651	+	G	A	84	0.028551	0.0133623	4.56539	0.0326243	0.0298702	0.0543615	4.57851	0.101342	0.0347549
s75509.1	2	35962638	+	C	A	83	-0.0371825	0.0174046	4.56404	0.03265	-0.0437286	-0.0283653	5.13009	0.0769157	0.0347818
OAR8_45617687.1	8	42424249	+	A	G	82	-0.0234343	0.0109698	4.56357	0.032659	-0.0230737	-0.0469968	4.56428	0.102065	0.0347911
s49945.1	3	49556485	+	A	G	84	0.02966	0.0138868	4.56182	0.0326924	0.0302733	0.0574592	4.56559	0.101999	0.0348259
s74429.1	4	74795947	+	A	C	84	0.0683707	0.0320117	4.56165	0.0326956	0.0683707	NA	4.56165	0.0326956	0.0348292
s00080.1	17	3691872	+	G	A	84	0.0270515	0.0126663	4.56126	0.0327031	0.0431288	0.0261642	6.47413	0.039279	0.0348371
OAR7_71324596.1	7	65100542	+	A	G	84	-0.0261106	0.012226	4.56108	0.0327065	-0.0331252	-0.0426241	4.87728	0.0872793	0.0348406
s50174.1	5	90032387	+	A	G	84	-0.0241902	0.0113268	4.56102	0.0327075	-0.0263833	-0.0464187	4.5972	0.100399	0.0348417
OAR2_20817569.1	2	20450588	+	A	G	84	-0.035187	0.0164767	4.56064	0.0327149	-0.0393235	-0.0366906	4.85857	0.0880999	0.0348494
OAR1_88777345_X.1	1	83412861	+	C	A	84	0.0237961	0.0111429	4.5605	0.0327175	0.0188205	0.0524136	4.72504	0.0941827	0.0348521
s07250.1	3	30503341	+	G	A	84	-0.0313701	0.0146929	4.55845	0.0327567	-0.0288581	-0.0744183	4.64224	0.0981634	0.034893
OAR8_84878537.1	8	78653155	+	A	G	84	0.0223059	0.0104481	4.55789	0.0327674	0.00519514	0.0518587	6.27291	0.0434366	0.0349041
OAR3_166866329.1	3	155760252	+	G	A	84	0.0255065	0.011949	4.55659	0.0327924	0.0196075	0.056912	4.83513	0.0891386	0.0349302
OAR8_33803588.1	8	31056800	+	G	A	84	0.0251138	0.0117657	4.55604	0.0328029	0.0122112	0.0552958	5.52692	0.0630732	0.0349412
OAR5_12963601.1	5	11209230	+	A	G	84	-0.0221321	0.0103701	4.55491	0.0328245	-0.0220111	-0.0442914	4.55499	0.102541	0.0349637
s21767.1	9	19593609	+	A	G	83	-0.0228799	0.0107225	4.55321	0.032857	-0.0190114	-0.0464285	4.62731	0.098899	0.0349976
OAR20_25488358.1	20	23967105	+	G	A	84	0.0276457	0.0129571	4.55235	0.0328737	0.0335004	0.0400622	4.92187	0.085355	0.035015
OAR2_200654666.1	2	189232300	+	G	A	84	-0.0478906	0.0224517	4.54989	0.0329208	-0.0478906	NA	4.54989	0.0329208	0.0350642
s70534.1	13	64980002	+	A	G	84	-0.038615	0.018104	4.5495	0.0329284	-0.038615	NA	4.5495	0.0329284	0.035072
s61744.1	25	44078745	+	C	A	84	-0.024079	0.0112893	4.54928	0.0329325	-0.0389284	-0.0326829	6.22216	0.0445528	0.0350763
s20001.1	1	200175917	+	G	A	84	0.0550306	0.0258022	4.5488	0.0329419	0.0550306	NA	4.5488	0.0329419	0.0350861
OAR21_15309904.1	21	13324368	+	G	A	84	-0.0446573	0.0209415	4.54748	0.0329673	-0.0446573	NA	4.54748	0.0329673	0.0351126
OAR8_12237843.1	8	10914301	+	C	A	84	-0.0250208	0.0117357	4.54554	0.0330047	-0.0270836	-0.0472384	4.57857	0.101339	0.0351516
OAR3_53141887.1	3	50337345	+	A	G	84	0.0249139	0.0116861	4.54514	0.0330122	0.0142249	0.0631892	5.52123	0.0632529	0.0351595
OAR8_97813729.1	8	90381611	+	A	G	84	0.03729	0.0174915	4.54495	0.0330159	0.03729	NA	4.54495	0.0330159	0.0351633
OAR10_86645145.1	10	79351799	+	A	G	84	-0.0229244	0.0107541	4.54409	0.0330325	-0.0538918	-0.0340516	10.1527	0.00624257	0.0351806
OAR2_112308147.1	2	104490205	+	G	A	84	0.0257634	0.0120862	4.54388	0.0330366	0.0129327	0.0591867	5.61953	0.060219	0.0351849
s14327.1	3	84850519	+	G	A	84	-0.0346432	0.0162547	4.54232	0.0330667	-0.0423533	-0.00380326	5.65946	0.0590287	0.0352163
OAR8_60310131.1	8	56240848	+	A	G	84	0.0626734	0.0294093	4.54147	0.0330831	0.0626734	NA	4.54147	0.0330831	0.0352333
s45328.1	18	25602785	+	G	A	84	-0.0498313	0.0233879	4.53963	0.0331188	-0.0498313	NA	4.53963	0.0331188	0.0352706
OAR13_16065403.1	13	12741743	+	G	A	84	-0.0215756	0.0101268	4.53918	0.0331275	-0.0197795	-0.0436193	4.55611	0.102483	0.0352796
OAR7_79732773.1	7	72819002	+	G	A	84	0.0313607	0.0147204	4.5387	0.0331367	0.0215609	0.0849163	5.14415	0.0763768	0.0352893
OAR20_4292583.1	20	4282898	+	G	A	84	-0.0250339	0.0117517	4.53794	0.0331515	-0.0194756	-0.0578728	4.79097	0.0911285	0.0353047
OAR26_23125181.1	26	19500791	+	G	A	84	0.0299822	0.0140758	4.5371	0.0331677	0.0182059	0.0932885	5.7792	0.0555986	0.0353216
s52818.1	3	66394947	+	G	A	84	0.0208227	0.00977645	4.53642	0.0331809	0.0319075	0.0403664	5.10367	0.0779384	0.0353354
s09049.1	3	34865693	+	A	G	84	-0.0213475	0.0100245	4.53489	0.0332106	-0.00476862	-0.0432984	5.75046	0.0564032	0.0353663
OAR13_75056081.1	13	69664172	+	A	G	84	-0.0214347	0.0100658	4.53455	0.0332171	-0.00641183	-0.0460737	5.68026	0.0584181	0.0353731
OARX_109181441.1	27	89162787	+	G	A	84	-0.0325151	0.0152698	4.53423	0.0332235	-0.0311321	-0.0794127	4.58632	0.100947	0.0353797
OAR13_63834293.1	13	58576588	+	G	A	84	-0.0267332	0.0125548	4.534	0.0332278	-0.0147378	-0.080816	6.1933	0.0452004	0.0353843
OAR7_80236667.1	7	73343521	+	A	G	84	-0.0228548	0.0107357	4.53204	0.033266	-0.00857391	-0.0471445	5.5079	0.063676	0.035424
OAR4_53260490.1	4	50325704	+	G	A	84	0.0264167	0.0124107	4.53072	0.0332916	0.0310997	0.0442068	4.76264	0.0924287	0.0354508
OAR1_238742327.1	1	221287063	+	G	A	84	-0.0254329	0.011949	4.53031	0.0332996	-0.0304064	-0.0458922	4.72831	0.094029	0.0354591
DU405213_575.1	25	21431582	+	A	G	84	0.0266611	0.012528	4.52889	0.0333273	0.0151223	0.0794322	6.04155	0.0487634	0.035488
OAR1_200020797.1	1	185216444	+	C	A	84	-0.0251788	0.0118327	4.52798	0.033345	-0.0219036	-0.0551742	4.62341	0.0990919	0.0355064
OAR9_12984647.1	9	12613648	+	A	G	84	0.0242956	0.0114195	4.52649	0.033374	0.0391086	0.0318669	6.0708	0.0480554	0.0355366
OAR1_137761966.1	1	126985571	+	A	G	84	0.0756578	0.0355658	4.52524	0.0333983	0.0756578	NA	4.52524	0.0333983	0.035562
OAR25_46592261.1	25	43661260	+	C	A	84	0.0238228	0.0111997	4.52446	0.0334135	0.015995	0.0555756	4.96362	0.083592	0.0355779
OAR2_117599669.1	2	109335115	+	A	C	84	0.0286398	0.0134667	4.52291	0.033444	0.0261411	0.0663658	4.60755	0.0998808	0.0356096
s30510.1	2	148473724	+	G	A	84	-0.0312467	0.0146929	4.52265	0.0334489	-0.0286193	-0.0747076	4.61432	0.0995437	0.0356148
OAR21_38121328.1	21	34181079	+	G	A	84	0.023056	0.0108427	4.52159	0.0334698	0.0129622	0.0463674	4.9765	0.0830551	0.0356365
s12482.1	18	1505239	+	G	A	84	-0.0228259	0.0107357	4.5206	0.0334891	-0.0267547	-0.0452571	4.59446	0.100537	0.0356567
OAR5_109803706_X.1	5	100776839	+	G	A	84	0.0307808	0.0144783	4.51988	0.0335032	0.04196	0.00626882	6.36669	0.0414468	0.0356714
s07365.1	12	42234968	+	G	A	84	0.0276027	0.0129868	4.51749	0.03355	0.0329136	0.0416866	4.81097	0.090222	0.0357201
OAR1_182894282.1	1	169481523	+	G	A	84	-0.0224624	0.0105685	4.51734	0.0335529	-0.018752	-0.0470812	4.60324	0.100096	0.0357231
s06972.1	24	25473799	+	G	A	84	0.0252145	0.0118635	4.51724	0.0335549	0.0171467	0.0623841	5.10552	0.0778663	0.0357252
s75780.1	27	54213008	+	G	A	84	0.0346368	0.0162973	4.51694	0.0335608	0.0444483	0.0390541	5.16103	0.0757351	0.0357314
OAR7_53275088.1	7	48204474	+	G	A	83	0.0271551	0.012778	4.51627	0.033574	0.0234622	0.0627363	4.6753	0.0965541	0.0357452
OAR1_191482823.1	1	177501352	+	C	A	84	0.0249719	0.0117517	4.51548	0.0335895	0.0484834	0.0474609	7.1003	0.0287203	0.0357613
OAR2_80645495.1	2	75719360	+	A	G	84	0.0680018	0.0320117	4.51256	0.0336469	0.0680018	NA	4.51256	0.0336469	0.0358211
s36369.1	4	30561148	+	A	G	84	-0.0307555	0.0144783	4.51245	0.033649	-0.0417916	-0.00692585	6.31229	0.0425896	0.0358234
OAR5_17894545.1	5	15459123	+	A	G	84	-0.0234319	0.0110368	4.50745	0.0337476	-0.0396566	-0.032431	6.36459	0.0414903	0.0359261
OAR6_88762364.1	6	81261188	+	G	A	84	-0.0253425	0.0119385	4.5061	0.0337742	-0.0485014	-0.0160036	9.4795	0.00874085	0.0359539
OAR10_88193748.1	10	80708701	+	G	A	84	-0.0288777	0.0136045	4.50567	0.0337826	-0.0291629	-0.0567859	4.50665	0.105049	0.0359626
OAR6_105579541.1	6	95966997	+	A	C	84	0.0230938	0.0108807	4.50477	0.0338004	0.0284728	0.0426224	4.69828	0.0954513	0.0359812
s53138.1	3	130014945	+	G	A	84	0.0242768	0.0114416	4.502	0.0338551	0.0323953	0.0390709	4.99215	0.0824079	0.0360382
OAR9_29605708.1	9	28241443	+	A	G	84	-0.0232462	0.0109563	4.50169	0.0338614	-0.0277774	-0.044032	4.63341	0.098598	0.0360448
s22655.1	21	48408560	+	G	A	84	0.0754589	0.0355658	4.50148	0.0338655	0.0754589	NA	4.50148	0.0338655	0.036049
OAR12_23297079.1	12	20157591	+	A	G	84	-0.0519523	0.0244881	4.50089	0.0338773	-0.0519523	NA	4.50089	0.0338773	0.0360613
OAR2_14275054.1	2	14872882	+	A	G	84	0.0679062	0.0320117	4.49988	0.0338973	0.0679062	NA	4.49988	0.0338973	0.0360822
s38317.1	1	197214662	+	A	G	84	-0.0340489	0.0160517	4.49952	0.0339043	-0.0252083	-0.0970226	5.07625	0.0790145	0.0360894
DU485802_126.1	2	67925048	+	A	G	84	0.0235341	0.0110954	4.49895	0.0339158	0.0208949	0.0490942	4.54821	0.102889	0.0361014
OAR12_23075585.1	12	19987555	+	A	G	84	0.0225302	0.0106229	4.49827	0.0339291	0.0329541	0.0399785	5.1632	0.0756529	0.0361153
OAR3_57623426.1	3	54397874	+	G	A	84	0.0581175	0.027404	4.49766	0.0339413	0.0581175	NA	4.49766	0.0339413	0.0361279
DU293325_400.1	3	54677308	+	A	G	84	0.0581175	0.027404	4.49766	0.0339413	0.0581175	NA	4.49766	0.0339413	0.0361279
s08196.1	2	69392861	+	G	A	84	0.0519333	0.0244881	4.49759	0.0339426	0.0519333	NA	4.49759	0.0339426	0.0361294
s31573.1	1	86859164	+	G	A	84	0.0232343	0.0109563	4.4971	0.0339523	0.0195255	0.0484826	4.58535	0.100996	0.0361395
OAR21_11346913.1	21	9889365	+	A	G	84	0.0264572	0.0124773	4.4962	0.0339703	0.0397233	0.0255531	6.20012	0.0450465	0.0361582
s23864.1	26	38675497	+	G	A	84	-0.0235702	0.0111174	4.49493	0.0339956	-0.0175552	-0.0525433	4.75778	0.0926532	0.0361845
OAR1_276348282.1	1	255628252	+	G	A	84	0.0258474	0.0121923	4.49434	0.0340072	0.0134592	0.0554333	5.31603	0.0700873	0.0361966
OAR18_16472148.1	18	16380329	+	A	G	83	0.0226655	0.0106922	4.49365	0.034021	0.0292613	0.0421716	4.75126	0.0929558	0.0362111
OAR26_26684269.1	26	22728292	+	A	C	84	0.0250812	0.0118327	4.49294	0.0340351	0.0195435	0.0583062	4.76577	0.0922837	0.0362258
OAR26_26709348.1	26	22753792	+	A	G	84	0.0250812	0.0118327	4.49294	0.0340351	0.0195435	0.0583062	4.76577	0.0922837	0.0362258
OAR3_158221703.1	3	148173101	+	A	G	84	-0.0236596	0.0111635	4.49175	0.0340589	-0.0438657	-0.0291337	7.49294	0.0236009	0.0362505
s34293.1	8	78284768	+	C	A	84	-0.0580726	0.027404	4.49072	0.0340794	-0.0580726	NA	4.49072	0.0340794	0.0362719
OAR2_172103759.1	2	162531352	+	C	A	84	0.0287154	0.013552	4.4898	0.0340977	0.0376625	0.0262721	5.49844	0.0639778	0.036291
OAR3_171973029.1	3	160583547	+	A	G	84	0.0241843	0.011414	4.48945	0.0341047	0.00111982	0.0590686	7.77034	0.0205444	0.0362983
s58454.1	3	96080011	+	G	C	84	-0.0226032	0.0106706	4.48706	0.0341523	0.00138034	-0.0546544	7.86423	0.0196022	0.0363479
s39140.1	2	72638867	+	A	G	84	0.0261714	0.0123567	4.48588	0.0341759	0.0203063	0.0554914	4.69976	0.0953805	0.0363725
s56127.1	15	29905547	+	G	A	84	0.0299879	0.0141592	4.48553	0.034183	0.0233956	0.0960871	5.25334	0.0723189	0.0363798
OAR1_224089918.1	1	207394907	+	A	G	84	0.0283887	0.0134068	4.48377	0.0342182	0.0453533	-0.00725322	8.64343	0.0132771	0.0364166
OAR6_120983231.1	6	106340239	+	A	G	84	0.0283114	0.0133712	4.48316	0.0342303	0.0326543	0.0388778	4.79706	0.0908516	0.0364292
OAR26_18648733.1	26	15676781	+	G	A	84	0.0254757	0.012032	4.48304	0.0342327	0.00968092	0.0747028	6.83798	0.0327454	0.0364317
OAR1_44413743.1	1	42794288	+	G	A	84	0.0264432	0.0124893	4.48281	0.0342374	0.0251685	0.0557158	4.50063	0.105366	0.0364365
OAR18_10587125_X.1	18	10549249	+	C	A	84	0.0220521	0.0104159	4.48239	0.0342458	0.017178	0.0448738	4.60093	0.100212	0.0364453
OAR2_75832730.1	2	71220113	+	A	G	84	-0.0863893	0.0408136	4.48034	0.0342869	-0.0863893	NA	4.48034	0.0342869	0.0364882
s21993.1	13	76249410	+	G	A	84	-0.0272847	0.0128905	4.48024	0.0342888	-0.0123172	-0.0969777	7.26945	0.0263912	0.0364902
s13013.1	17	57348457	+	A	G	84	-0.0258027	0.0121923	4.47882	0.0343174	-0.0157177	-0.0658483	5.16383	0.075629	0.03652
OAR24_32779035.1	24	29961375	+	G	A	84	0.0239684	0.0113268	4.47775	0.0343388	0.0247111	0.0474888	4.48143	0.106382	0.0365422
s16270.1	9	3336336	+	G	A	84	-0.0237278	0.0112137	4.47735	0.0343469	-0.0363065	-0.0411516	5.47613	0.0646954	0.0365507
OAR22_24105777.1	22	20219730	+	C	A	84	-0.0271632	0.0128379	4.47687	0.0343565	-0.00927476	-0.0619626	6.27416	0.0434094	0.0365606
s12024.1	3	38175286	+	A	G	84	0.0231285	0.010932	4.47605	0.034373	0.029345	0.0414457	4.74261	0.093359	0.0365779
OAR8_20083763.1	8	17868466	+	A	G	84	0.0276374	0.0130632	4.47603	0.0343735	0.0165915	0.0886932	6.19705	0.0451157	0.0365783
s37265.1	2	43753995	+	G	A	84	0.0224463	0.0106096	4.47603	0.0343735	0.0252834	0.0441824	4.51922	0.104391	0.0365784
OAR22_36946295.1	22	32100437	+	G	A	84	0.0264154	0.0124893	4.47339	0.0344267	0.0292086	0.0466313	4.55892	0.102339	0.0366338
OAR6_34086500.1	6	30208043	+	A	G	84	0.0302475	0.0143016	4.47309	0.0344326	0.0336816	0.0425598	4.66469	0.0970678	0.03664
OAR25_31677314.1	25	30213130	+	G	A	84	-0.0229418	0.0108475	4.47299	0.0344347	-0.0168804	-0.0486545	4.6978	0.095474	0.0366421
OAR2_30690903.1	2	29653539	+	G	A	84	-0.0235226	0.0111225	4.4727	0.0344406	-0.00492027	-0.0566613	6.67419	0.0355401	0.0366483
OAR1_233634722.1	1	216396168	+	A	G	84	0.0304209	0.0143854	4.47196	0.0344554	0.0239342	0.0938396	5.12488	0.0771163	0.0366637
OAR22_9447708.1	22	7945979	+	G	A	84	-0.0263652	0.0124701	4.47012	0.0344926	-0.0246082	-0.0565337	4.50252	0.105267	0.0367024
OAR9_94565556_X.1	9	88840209	+	G	A	84	-0.0235911	0.0111583	4.46992	0.0344967	-0.0243097	-0.0467294	4.47339	0.106811	0.0367067
s36549.1	19	14093495	+	A	G	84	0.0545398	0.0258022	4.46803	0.0345348	0.0545398	NA	4.46803	0.0345348	0.0367465
s21835.1	12	11803495	+	A	G	84	0.039015	0.0184586	4.4675	0.0345454	0.039015	NA	4.4675	0.0345454	0.0367575
OAR15_47601471.1	15	45000403	+	A	G	84	-0.0313141	0.0148159	4.4671	0.0345536	-0.036676	-0.0385373	4.82721	0.0894922	0.036766
OAR8_80795415.1	8	74803597	+	A	C	84	0.0264315	0.0125062	4.46676	0.0345604	0.0241498	0.05798	4.52492	0.104094	0.0367731
OAR3_63782902.1	3	60054380	+	A	G	83	0.0266065	0.0125929	4.46396	0.0346171	0.0343246	0.0368804	5.06092	0.0796223	0.0368321
OAR7_24958064.1	7	23799605	+	A	G	84	-0.0293487	0.0138967	4.4602	0.0346935	-0.0358487	-0.0167619	5.46416	0.0650836	0.0369117
s46756.1	1	16450600	+	G	A	84	-0.0231685	0.010971	4.45972	0.0347032	-0.0462279	-0.0261748	8.07336	0.017656	0.0369219
OAR3_157645086_X.1	3	147636951	+	G	A	84	-0.0242924	0.0115032	4.4597	0.0347037	-0.0307646	-0.0407325	4.79278	0.0910462	0.0369223
OAR3_206140708.1	3	191223787	+	A	G	84	-0.0235006	0.011131	4.45749	0.0347486	-0.034307	-0.0460695	5.00665	0.0818127	0.0369691
OAR2_189730205.1	2	178920392	+	A	C	84	-0.0263217	0.0124677	4.45712	0.0347561	-0.041978	-0.0192434	6.9668	0.0307029	0.036977
s08401.1	15	812313	+	G	A	84	0.0231017	0.0109433	4.45644	0.0347699	0.0256796	0.0445091	4.5011	0.105341	0.0369914
OAR17_36154362.1	17	33103113	+	A	G	84	0.0255238	0.0120927	4.45494	0.0348003	0.0313202	0.0465961	4.6958	0.0955698	0.037023
OAR2_8025880.1	2	9044132	+	G	A	84	-0.0493571	0.0233879	4.45365	0.0348268	-0.0493571	NA	4.45365	0.0348268	0.0370506
OAR8_18751992.1	8	16843810	+	G	A	84	-0.0406969	0.0192883	4.4518	0.0348645	-0.0406969	NA	4.4518	0.0348645	0.0370899
OAR8_32114977.1	8	29640589	+	C	A	84	0.0255143	0.0120927	4.45163	0.034868	0.0338174	0.0377092	5.0156	0.081447	0.0370935
OAR8_69444343.1	8	64496951	+	C	A	82	0.0428061	0.0202906	4.45065	0.034888	0.075531	0.0545654	5.78287	0.0554964	0.0371144
OAR1_66164420.1	1	62526901	+	A	G	84	-0.0241716	0.0114583	4.45009	0.0348994	-0.0298269	-0.0442652	4.67627	0.0965072	0.0371263
OAR25_15615624.1	25	15162686	+	G	A	84	0.0218758	0.0103701	4.45003	0.0349006	0.0354621	0.0407004	5.41459	0.0667171	0.0371275
OAR22_3607874.1	22	2742002	+	A	G	79	0.0209319	0.00992274	4.44995	0.0349023	-0.00991519	0.0523298	9.31903	0.00947106	0.0371292
OAR20_3802663.1	20	3846114	+	G	A	84	-0.0254954	0.0120862	4.44985	0.0349043	-0.0356834	-0.0337257	5.37745	0.0679674	0.0371313
OAR2_72756033.1	2	68118819	+	A	G	84	0.0248675	0.01179	4.44879	0.0349261	0.0175374	0.0588977	4.91471	0.0856614	0.037154
s31467.1	1	198933003	+	A	G	84	-0.0298619	0.0141592	4.44791	0.034944	-0.0357957	-0.0272197	5.06999	0.0792623	0.0371727
OAR19_39947329_X.1	19	38107817	+	G	A	84	-0.0261701	0.0124107	4.44654	0.0349721	-0.0298531	-0.0455558	4.58998	0.100762	0.0372019
s44496.1	24	29188285	+	A	G	84	-0.0241253	0.0114416	4.446	0.0349832	-0.0345033	-0.0361287	5.24694	0.0725506	0.0372135
s42937.1	13	79650980	+	G	A	84	-0.0286807	0.0136045	4.44438	0.0350163	-0.0269119	-0.0633751	4.48224	0.106339	0.037248
s43921.1	12	27821442	+	G	A	84	0.0283893	0.0134667	4.44414	0.0350212	0.0305627	0.0488754	4.50818	0.104969	0.0372531
OAR16_50214709.1	16	45996436	+	G	A	84	0.0225376	0.0106932	4.44226	0.0350599	0.0224488	0.0451178	4.4423	0.108484	0.0372934
s50254.1	9	22896788	+	G	A	83	0.0230172	0.0109229	4.44043	0.0350973	0.0253603	0.0442694	4.47586	0.106679	0.0373323
OAR5_116287948_X.1	5	106803928	+	G	A	84	-0.0271831	0.0129011	4.43961	0.0351142	-0.0320153	-0.0410777	4.71582	0.094618	0.0373499
OAR1_85650609.1	1	80237651	+	G	A	84	0.0252468	0.0119829	4.43905	0.0351257	0.0135524	0.0680568	5.71981	0.0572742	0.0373619
OAR2_171038512.1	2	161482348	+	A	G	84	0.0306925	0.0145691	4.43812	0.0351449	0.0322972	0.0412337	4.53789	0.103421	0.0373819
OAR10_2407367.1	10	4566420	+	G	A	84	0.0273573	0.0129868	4.43755	0.0351567	0.0406655	0.0208393	6.28029	0.0432764	0.0373942
OAR9_41700456.1	9	39564432	+	A	G	84	-0.0338458	0.016067	4.43753	0.0351572	-0.0338458	NA	4.43753	0.0351572	0.0373947
OAR8_82258887.1	8	76147119	+	G	A	84	-0.0619457	0.0294093	4.43663	0.0351756	-0.0619457	NA	4.43663	0.0351756	0.0374139
OAR13_15998766.1	13	12763934	+	A	G	84	0.0286544	0.0136045	4.43624	0.0351837	0.0253635	0.0684978	4.56731	0.101911	0.0374223
s61067.1	9	35893913	+	A	G	84	-0.0215684	0.0102403	4.43616	0.0351854	-0.0221005	-0.0431154	4.43743	0.108749	0.037424
OAR14_20395236.1	14	19827765	+	C	A	84	-0.051575	0.0244881	4.43574	0.0351939	-0.051575	NA	4.43574	0.0351939	0.0374329
s74614.1	27	33687581	+	G	A	84	0.0247281	0.0117417	4.43527	0.0352036	0.0417941	0.0258625	6.75996	0.0340481	0.037443
OAR8_79073002.1	8	73560456	+	G	C	84	0.0307056	0.0145806	4.43494	0.0352105	0.0359459	0.0362581	4.82023	0.0898051	0.0374502
OAR11_18568846.1	11	18164913	+	G	A	84	0.023614	0.0112137	4.43449	0.0352196	0.0237828	0.0470761	4.43471	0.108897	0.0374598
OAR7_34029977.1	7	30152877	+	A	C	84	0.0234085	0.0111174	4.43345	0.0352411	0.00620007	0.0539005	6.20731	0.0448849	0.0374821
OAR13_15589680.1	13	13154574	+	G	A	84	-0.0246041	0.0116861	4.43279	0.0352549	-0.0334909	-0.0380997	5.10747	0.0777906	0.0374965
s64215.1	13	82508339	+	G	A	84	-0.029809	0.0141592	4.43216	0.0352678	-0.0284529	-0.0670464	4.46465	0.107279	0.0375099
OAR15_39364437.1	15	37412835	+	G	A	84	0.0237216	0.011268	4.43191	0.0352729	0.0292486	0.0471148	4.57158	0.101694	0.0375152
OAR2_67999729.1	2	63577326	+	A	G	84	-0.104585	0.0496805	4.43166	0.0352782	-0.104585	NA	4.43166	0.0352782	0.0375207
OAR6_97345224.1	6	88794805	+	C	A	84	0.0215444	0.010235	4.4309	0.0352939	0.0143691	0.0430889	4.65324	0.0976253	0.037537
OAR8_44749777.1	8	41552825	+	C	A	84	-0.0247659	0.0117657	4.43069	0.0352982	-0.0174105	-0.0600052	4.88442	0.0869683	0.0375416
s15199.1	15	41074701	+	G	A	84	0.0254747	0.0121037	4.4298	0.0353166	0.00440128	0.0876995	8.59544	0.0135996	0.0375607
OAR22_51527388.1	22	45917891	+	A	G	84	0.0223077	0.0105993	4.42955	0.0353219	0.0344251	0.0437589	5.11344	0.0775586	0.0375662
DU388321_396.1	9	87741726	+	A	G	83	0.0214811	0.0102077	4.42852	0.0353431	0.0404161	0.0392117	6.19252	0.045218	0.0375883
OAR9_2798433.1	9	2874738	+	A	G	84	-0.0225499	0.0107174	4.42701	0.0353744	-0.0239258	-0.0450327	4.43566	0.108845	0.0376209
OAR3_27950879.1	3	25804914	+	G	A	84	-0.0226252	0.0107541	4.42628	0.0353896	-0.0384817	-0.0392099	5.89675	0.0524248	0.0376368
OAR7_49479344.1	7	44708294	+	A	G	84	-0.0238286	0.0113268	4.42567	0.0354022	-0.0198924	-0.0491221	4.51599	0.10456	0.0376498
OAR2_137211443.1	2	128842914	+	C	A	84	0.0231529	0.0110103	4.42193	0.0354799	0.0378942	0.0367239	5.88671	0.0526886	0.0377308
OAR10_49823530.1	10	48954575	+	A	G	84	0.0514925	0.0244881	4.42157	0.0354874	0.0514925	NA	4.42157	0.0354874	0.0377386
OAR21_36349971.1	21	32670646	+	A	G	84	-0.0314313	0.0149503	4.42005	0.035519	-0.0493036	0.0145633	8.18008	0.0167386	0.0377714
OAR10_58195684.1	10	56998915	+	G	A	84	0.0267302	0.0127142	4.42002	0.0355197	0.0318137	0.0416808	4.73018	0.0939409	0.0377722
OAR16_50298386.1	16	46077257	+	G	A	84	-0.0280912	0.0133623	4.41954	0.0355295	-0.0244602	-0.0705257	4.62593	0.0989673	0.0377824
OAR20_11080141.1	20	10791546	+	G	A	83	0.0245096	0.0116614	4.41745	0.0355731	0.0262847	0.0471845	4.442	0.1085	0.0378278
OAR19_60982371.1	19	57452394	+	G	A	84	0.032658	0.0155407	4.4161	0.0356013	0.0219586	0.170201	7.21218	0.0271579	0.0378572
OAR4_693681.1	4	783051	+	A	G	83	0.0272826	0.0129853	4.41436	0.0356377	0.0233477	0.0653082	4.59486	0.100517	0.0378951
s56522.1	25	39051883	+	G	A	84	-0.0250124	0.011905	4.41421	0.0356408	-0.0499814	-0.0500248	7.03262	0.0297089	0.0378983
OAR22_13391242.1	22	11319340	+	G	A	82	0.0219425	0.010444	4.41404	0.0356444	0.0214694	0.0438757	4.41495	0.109978	0.037902
OAR2_62228027.1	2	57919959	+	G	A	84	-0.0264397	0.0125867	4.41253	0.0356758	-0.0393901	-0.0231696	6.37175	0.041342	0.0379348
OAR6_46292636.1	6	41473678	+	C	A	84	0.0271278	0.0129144	4.4125	0.0356765	0.0348623	0.0333456	5.10007	0.0780791	0.0379355
OAR2_84982460.1	2	79827153	+	G	A	84	0.0329657	0.015696	4.4111	0.0357058	0.0230845	0.159699	6.65769	0.0358344	0.037966
OAR23_4681347.1	23	4251540	+	A	G	84	0.0237859	0.0113268	4.40983	0.0357325	0.0262534	0.0453645	4.45563	0.107764	0.0379937
OAR23_5627586_X.1	23	5077647	+	A	G	84	0.0255025	0.0121455	4.40894	0.0357511	0.0174378	0.063102	5.02896	0.080905	0.0380131
OAR16_48313493.1	16	44354370	+	A	G	84	-0.0232672	0.0110819	4.4082	0.0357666	-0.0198147	-0.0487476	4.4886	0.106001	0.0380292
s02941.1	13	23462581	+	G	A	84	-0.0270626	0.0128931	4.40578	0.0358174	-0.0215167	-0.0696167	4.77942	0.0916563	0.0380821
OAR1_60838371.1	1	57712080	+	G	A	84	-0.0200118	0.00953628	4.40365	0.035862	-0.0253042	-0.0399493	4.51893	0.104406	0.0381286
OARX_14714546.1	27	8753935	+	A	G	84	-0.0222137	0.0105875	4.40203	0.0358963	-0.0253121	-0.0443562	4.4448	0.108349	0.0381643
s50682.1	13	41801313	+	G	A	84	0.025244	0.012032	4.40186	0.0358997	0.038067	0.0312052	5.95402	0.0509449	0.0381678
s75605.1	12	68225056	+	C	A	84	0.0236148	0.0112557	4.40174	0.0359022	0.0349442	0.0439405	5.1102	0.0776843	0.0381705
s22327.1	18	59926247	+	G	A	84	-0.0222576	0.0106096	4.4011	0.0359158	-0.0193259	-0.0452491	4.44721	0.108218	0.0381846
s56173.1	5	22495958	+	A	G	84	0.024129	0.0115032	4.39991	0.0359409	0.0327735	0.0377702	4.99409	0.0823277	0.0382107
OAR20_41854707.1	20	38283765	+	G	A	84	0.0270811	0.0129144	4.39731	0.0359957	0.0286735	0.0498572	4.42645	0.109347	0.0382678
s40678.1	3	32405714	+	A	C	84	0.0282375	0.0134667	4.39674	0.0360078	0.0200756	0.0861546	5.29989	0.070655	0.0382803
OAR19_28056507.1	19	26647508	+	A	G	84	0.0230271	0.0109824	4.39628	0.0360173	0.00871073	0.0468253	5.33487	0.0694301	0.0382903
s73343.1	18	33537903	+	G	A	84	0.0248742	0.0118635	4.39614	0.0360203	0.0269633	0.0476287	4.43128	0.109084	0.0382934
OAR6_96984415.1	6	88449782	+	A	G	84	-0.0233919	0.0111583	4.39472	0.0360503	-0.0310877	-0.0409187	4.81542	0.0900212	0.0383246
s39945.1	7	44250629	+	G	A	84	-0.023305	0.0111174	4.39436	0.0360581	-0.0127329	-0.0469046	4.89238	0.0866231	0.0383327
OAR6_12582717.1	6	10056383	+	C	A	84	0.0219997	0.0104949	4.39416	0.0360623	0.0225734	0.0437126	4.39615	0.111017	0.038337
s33103.1	16	5552536	+	A	G	84	0.0225683	0.0107679	4.39272	0.0360928	0.0326255	0.0374964	5.04855	0.0801165	0.0383688
s10190.1	6	104750019	+	G	A	84	0.0246946	0.0117839	4.39164	0.0361156	0.0258613	0.0477072	4.4033	0.11062	0.0383926
OAR8_73139962.1	8	68101680	+	G	A	84	-0.0235092	0.0112189	4.39113	0.0361264	0.0013155	-0.056771	8.03786	0.0179722	0.0384038
OAR13_64015740.1	13	58751916	+	A	G	84	-0.0331645	0.0158266	4.39109	0.0361272	-0.0438511	-0.0293593	5.31428	0.0701485	0.0384046
OAR1_223863660.1	1	207177721	+	G	A	84	0.0258494	0.0123358	4.39103	0.0361286	0.029806	0.0488726	4.499	0.105452	0.0384061
OAR16_13044661.1	16	11964131	+	G	A	84	-0.0316329	0.0150968	4.39041	0.0361417	-0.0286627	-0.0756415	4.48762	0.106054	0.0384197
OAR22_34014868.1	22	29491190	+	G	A	84	-0.0574162	0.027404	4.38978	0.0361551	-0.0574162	NA	4.38978	0.0361551	0.0384336
OAR2_134107929.1	2	125878657	+	A	G	84	-0.0227101	0.0108427	4.38691	0.0362159	-0.0190233	-0.0455134	4.4476	0.108197	0.038497
OAR1_246856279.1	1	228835394	+	G	A	84	-0.0744862	0.0355658	4.38618	0.0362314	-0.0744862	NA	4.38618	0.0362314	0.0385131
OAR7_6587255.1	7	6690819	+	G	A	84	-0.0744812	0.0355658	4.38559	0.0362439	-0.0744812	NA	4.38559	0.0362439	0.0385261
OAR23_63703760.1	23	59649306	+	A	G	84	-0.0227808	0.0108807	4.3835	0.0362885	-0.0348674	-0.0439394	5.10248	0.0779849	0.0385725
OAR13_1832147.1	13	1358181	+	G	A	84	0.0261214	0.0124773	4.38278	0.0363038	0.0188116	0.0673192	4.90012	0.0862885	0.0385884
s22967.1	2	147091951	+	G	A	84	0.0214268	0.010235	4.38266	0.0363063	0.0323483	0.0428537	4.89775	0.0863906	0.038591
OAR9_23077690.1	9	22113470	+	G	A	83	-0.0283427	0.0135393	4.38216	0.036317	-0.0444771	0.00381847	8.06546	0.0177259	0.0386022
OAR3_153541443.1	3	143483774	+	A	G	84	0.0269887	0.0128931	4.38175	0.0363256	0.0211315	0.0703384	4.79851	0.0907854	0.0386111
s69250.1	8	66773692	+	G	A	84	0.025293	0.012084	4.38106	0.0363405	0.0462139	0.0157179	8.18721	0.016679	0.0386266
OAR17_5295579.1	17	4781188	+	G	A	84	0.0303029	0.0144783	4.38061	0.0363501	0.0351644	0.0365602	4.72987	0.0939554	0.0386366
OAR13_43440780.1	13	39557925	+	A	G	84	0.0386325	0.0184586	4.38034	0.0363558	0.0386325	NA	4.38034	0.0363558	0.0386426
OAR13_43465637.1	13	39583133	+	G	A	84	0.0386325	0.0184586	4.38034	0.0363558	0.0386325	NA	4.38034	0.0363558	0.0386426
s31030.1	11	31181508	+	A	G	84	-0.0394529	0.0188515	4.37993	0.0363646	-0.0394529	NA	4.37993	0.0363646	0.0386517
OAR4_802099.1	4	911909	+	G	A	84	0.0301041	0.0143854	4.3793	0.036378	0.0239294	0.0916186	4.97091	0.0832877	0.0386656
s41348.1	3	149194491	+	G	A	84	0.0237	0.0113268	4.37806	0.0364044	-0.00377578	0.0639717	9.41314	0.0090357	0.0386931
s36241.1	3	175450057	+	A	G	84	0.0232885	0.011131	4.37741	0.0364183	0.0204602	0.0468208	4.41503	0.109974	0.0387076
OAR17_31314874.1	17	28506469	+	A	C	84	0.0669692	0.0320117	4.37654	0.0364368	0.0669692	NA	4.37654	0.0364368	0.0387269
OAR17_27204166.1	17	24541322	+	A	C	84	0.0300938	0.0143854	4.37629	0.0364422	0.0353025	0.0336911	4.79727	0.0908418	0.0387325
OAR2_180985316.1	2	170682586	+	A	G	84	-0.0262062	0.012528	4.37567	0.0364554	-0.0282086	-0.0478815	4.42122	0.109633	0.0387463
OAR22_6992768.1	22	5727632	+	A	G	84	0.0252914	0.0120927	4.37418	0.0364874	0.0384312	0.0279767	5.9566	0.0508794	0.0387795
s52056.1	12	41526543	+	C	A	84	-0.0228689	0.0109369	4.37225	0.0365286	-0.00866871	-0.0507079	5.53387	0.0628544	0.0388224
s29913.1	19	913108	+	G	A	84	-0.0452567	0.0216447	4.37184	0.0365375	-0.0452567	NA	4.37184	0.0365375	0.0388316
OAR4_54885111.1	4	51775338	+	A	G	84	0.0238146	0.0113902	4.37143	0.0365462	0.0217296	0.0494824	4.40425	0.110568	0.0388407
s45919.1	9	2405056	+	G	A	84	-0.0222095	0.0106229	4.37112	0.036553	-0.0137887	-0.0454398	4.71624	0.094598	0.0388477
OAR3_139500562.1	3	130544401	+	A	C	84	-0.0273094	0.0130632	4.37041	0.0365681	-0.0404154	-0.0228318	6.0232	0.0492129	0.0388635
s49976.1	24	11443487	+	A	G	84	-0.0233205	0.0111583	4.36794	0.0366212	-0.00405383	-0.0613243	7.00474	0.0301259	0.0389187
s61978.1	24	24496278	+	A	G	84	0.0219782	0.0105164	4.36769	0.0366267	0.0169489	0.0446624	4.49252	0.105794	0.0389244
s08882.1	12	17886392	+	A	G	84	-0.0228666	0.0109433	4.36621	0.0366585	-0.0119634	-0.0528991	5.16522	0.0755764	0.0389576
OAR19_31546196_X.1	19	29924848	+	G	A	84	0.045225	0.0216447	4.36572	0.036669	0.045225	NA	4.36572	0.036669	0.0389685
OAR15_89417210.1	15	79876462	+	A	G	84	-0.0743113	0.0355658	4.3656	0.0366715	-0.0743113	NA	4.3656	0.0366715	0.0389711
OAR2_58387949.1	2	54304983	+	C	A	84	0.028924	0.013844	4.3651	0.0366823	0.0301267	0.0558433	4.37293	0.112313	0.0389824
OAR2_58394462.1	2	54313955	+	A	C	84	0.028924	0.013844	4.3651	0.0366823	0.0301267	0.0558433	4.37293	0.112313	0.0389824
s52771.1	17	57135795	+	G	A	84	-0.0292003	0.013977	4.36464	0.0366923	-0.0166332	-0.095264	5.8637	0.0532983	0.0389927
OAR7_19668788.1	7	18853958	+	A	G	84	0.0330641	0.0158266	4.36454	0.0366945	0.0299434	0.0769238	4.44326	0.108432	0.038995
s49786.1	2	176100511	+	G	A	84	0.0234266	0.0112137	4.36439	0.0366976	0.0266066	0.0439912	4.43945	0.108639	0.0389983
s02853.1	8	32451144	+	G	A	84	-0.0266584	0.0127653	4.36117	0.0367671	-0.00392728	-0.060136	7.02468	0.029827	0.0390706
OAR1_191876696.1	1	177842650	+	G	A	84	0.0572138	0.027404	4.35888	0.0368164	0.0572138	NA	4.35888	0.0368164	0.0391219
DU481531_204.1	26	5930643	+	G	A	84	0.025793	0.0123567	4.35709	0.0368552	0.0160463	0.0659568	5.26198	0.0720071	0.0391622
OAR18_40686612.1	18	38173960	+	C	A	84	-0.0331136	0.0158659	4.35595	0.0368798	-0.0373251	-0.0276214	4.73901	0.0935272	0.0391879
OAR15_4302920.1	15	4911796	+	G	A	84	0.0349913	0.0167659	4.3558	0.0368831	0.0349913	NA	4.3558	0.0368831	0.0391913
OAR1_31287571.1	1	30566106	+	C	A	84	0.0367282	0.0175983	4.35572	0.0368849	0.0310293	0.111386	4.74979	0.0930244	0.0391931
OAR8_50320412.1	8	46785014	+	G	A	84	-0.0613766	0.0294093	4.35548	0.0368901	-0.0613766	NA	4.35548	0.0368901	0.0391985
OARX_32005669.1	27	24066306	+	G	A	84	-0.0341909	0.0163835	4.35519	0.0368964	-0.0341909	NA	4.35519	0.0368964	0.0392051
OAR13_49787499.1	13	46406495	+	C	A	84	0.0230282	0.0110351	4.35478	0.0369052	0.00853973	0.0485564	5.41897	0.0665711	0.0392142
s18070.1	7	53367322	+	G	A	84	0.0360541	0.0172774	4.35464	0.0369083	0.0273555	0.133346	5.36909	0.0682521	0.0392174
OAR1_146399628.1	1	135531087	+	G	A	84	-0.0231215	0.0110819	4.35314	0.0369409	-0.02878	-0.0426156	4.56912	0.101819	0.0392514
OAR11_1322285.1	11	2010911	+	A	G	84	-0.0263799	0.0126438	4.35305	0.0369426	-0.0319573	-0.0466082	4.60835	0.0998409	0.0392532
OAR5_97593268.1	5	89333274	+	G	A	84	-0.0306482	0.0146929	4.35105	0.036986	-0.0366081	-0.0335891	4.82274	0.0896922	0.0392984
OAR1_113358874.1	1	105455555	+	G	A	84	0.103624	0.0496805	4.35057	0.0369965	0.103624	NA	4.35057	0.0369965	0.0393093
OAR25_19926183.1	25	19174899	+	G	A	84	0.0451421	0.0216447	4.34973	0.0370148	0.0451421	NA	4.34973	0.0370148	0.0393283
OAR25_20026839.1	25	19273755	+	G	A	84	0.0451421	0.0216447	4.34973	0.0370148	0.0451421	NA	4.34973	0.0370148	0.0393283
s53375.1	23	7452222	+	C	G	84	0.0286347	0.0137307	4.34913	0.0370279	0.0244271	0.0708342	4.54526	0.103041	0.0393419
OAR4_36733428.1	4	34762793	+	G	A	84	-0.0351564	0.0168598	4.34813	0.0370497	-0.0303292	-0.0832699	4.4733	0.106816	0.0393645
OAR20_29673753.1	20	27109602	+	G	A	84	0.0238908	0.0114583	4.3473	0.0370678	0.0475865	0.0268984	8.59259	0.013619	0.0393834
s20058.1	17	52101610	+	A	G	84	-0.0373854	0.0179306	4.34726	0.0370686	-0.0380594	-0.0733817	4.34888	0.113672	0.0393843
OARX_38701147.1	27	30744178	+	A	G	84	0.026881	0.0128931	4.34685	0.0370774	0.0353247	0.0301762	5.21296	0.0737937	0.0393934
OARX_22199486.1	27	15731219	+	A	G	84	-0.023482	0.011268	4.34284	0.0371649	-0.0290286	-0.0419823	4.57295	0.101624	0.0394844
OAR9_88173540.1	9	83182967	+	G	A	84	0.0667056	0.0320117	4.34216	0.0371797	0.0667056	NA	4.34216	0.0371797	0.0394998
OAR20_42173365_X.1	20	38596682	+	A	C	84	0.0279268	0.0134068	4.33906	0.0372474	0.0314762	0.0535042	4.41784	0.109819	0.0395703
OAR1_88143.1	1	400518	+	G	A	84	-0.0423269	0.0203233	4.33753	0.0372809	-0.0423269	NA	4.33753	0.0372809	0.0396051
OAR6_990229.1	6	1506758	+	A	G	84	-0.0244401	0.0117357	4.337	0.0372925	-0.0391285	-0.0305035	6.19579	0.0451442	0.0396172
s74870.1	11	45167495	+	A	G	84	-0.074064	0.0355658	4.3366	0.0373014	-0.074064	NA	4.3366	0.0373014	0.0396264
OAR7_58004598.1	7	52431965	+	A	G	84	0.0570527	0.027404	4.33436	0.0373504	0.0570527	NA	4.33436	0.0373504	0.0396774
OAR2_53988637.1	2	50470583	+	A	G	84	-0.0206662	0.00992763	4.33343	0.0373708	-0.0155379	-0.0416016	4.4506	0.108035	0.0396986
OAR1_109929835.1	1	102162937	+	A	G	84	-0.0537041	0.0258022	4.33215	0.037399	-0.0537041	NA	4.33215	0.037399	0.0397279
s54309.1	2	216033575	+	A	G	84	0.0348937	0.0167659	4.33153	0.0374125	0.0348937	NA	4.33153	0.0374125	0.039742
OAR3_19854319.1	3	18272172	+	G	A	84	-0.0666128	0.0320117	4.33009	0.0374443	-0.0666128	NA	4.33009	0.0374443	0.0397751
OAR1_245030140.1	1	227315083	+	A	C	84	-0.0312994	0.0150461	4.32736	0.0375044	-0.0285056	-0.0932091	4.56156	0.102204	0.0398375
OAR9_12463828.1	9	12152116	+	G	A	84	-0.021878	0.0105178	4.32675	0.0375177	-0.0263019	-0.0419193	4.44174	0.108515	0.0398514
OAR3_74471615.1	3	70316645	+	A	G	84	0.0233234	0.0112137	4.32601	0.0375342	0.0303686	0.0431159	4.63933	0.0983064	0.0398685
OAR9_46489229.1	7	69010962	+	C	A	84	0.0218219	0.0104949	4.3234	0.0375918	0.0421647	0.0334723	6.82819	0.0329061	0.0399284
OAR8_29273056.1	8	26795108	+	G	A	84	-0.0220365	0.0105993	4.3225	0.0376116	-0.0145852	-0.0445998	4.58111	0.10121	0.039949
OAR26_10068284.1	26	7894710	+	A	G	84	0.0245116	0.01179	4.32233	0.0376155	0.0392682	0.0305773	6.21061	0.0448109	0.0399531
s57653.1	2	69240734	+	G	A	84	-0.0226194	0.0108807	4.32161	0.0376314	-0.0157703	-0.049029	4.62278	0.0991232	0.0399696
OAR5_51941396.1	5	47685428	+	A	G	84	0.023941	0.0115183	4.32029	0.0376605	0.029795	0.044556	4.54444	0.103083	0.0399999
OAR5_51948256.1	5	47692576	+	A	G	84	0.023941	0.0115183	4.32029	0.0376605	0.029795	0.044556	4.54444	0.103083	0.0399999
s25013.1	5	44269796	+	A	G	84	0.0206721	0.00994702	4.31899	0.0376892	0.0273603	0.0387384	4.55346	0.102619	0.0400297
s26638.1	3	125235617	+	A	G	84	-0.0248324	0.011949	4.31892	0.0376908	-0.0334183	-0.0410789	4.90898	0.0859068	0.0400314
OAR1_247070566.1	1	229043678	+	A	C	84	0.0244878	0.0117839	4.3184	0.0377024	0.0200825	0.0553261	4.48472	0.106208	0.0400435
s32453.1	1	105441422	+	A	G	84	0.0738966	0.0355658	4.31702	0.037733	0.0738966	NA	4.31702	0.037733	0.0400753
OAR1_181917984.1	1	168518745	+	A	G	84	-0.0333756	0.016067	4.31509	0.0377758	-0.0333756	NA	4.31509	0.0377758	0.0401198
s00440.1	13	40572933	+	G	A	84	-0.0610909	0.0294093	4.31502	0.0377773	-0.0610909	NA	4.31502	0.0377773	0.0401214
OAR6_81912075.1	6	74991321	+	G	A	84	0.0250431	0.0120579	4.31351	0.0378108	0.0034869	0.0764328	8.36435	0.0152653	0.0401562
OAR8_73777977.1	8	68741400	+	G	A	84	-0.027747	0.0133623	4.31189	0.0378469	-0.0242803	-0.0695178	4.50825	0.104965	0.0401938
OAR18_27401312.1	18	26421226	+	G	A	84	-0.0322703	0.0155407	4.31185	0.0378477	-0.0337643	-0.0498949	4.36637	0.112682	0.0401946
s14601.1	10	7998445	+	A	G	84	-0.0358746	0.0172774	4.3114	0.0378578	-0.0381356	-0.0558319	4.37994	0.11192	0.0402051
OAR19_49116127.1	19	46625215	+	A	G	84	-0.0336733	0.0162177	4.31116	0.0378632	-0.0336733	NA	4.31116	0.0378632	0.0402107
OAR11_34446037.1	11	32195018	+	A	G	84	0.0391392	0.0188515	4.31055	0.0378767	0.0391392	NA	4.31055	0.0378767	0.0402247
OAR2_31412377.1	2	30514408	+	A	G	84	-0.0248046	0.011949	4.30925	0.0379057	-0.0351756	-0.0392382	5.17018	0.0753892	0.0402549
OAR1_60392702.1	1	57297475	+	A	G	84	0.0240803	0.0116003	4.30908	0.0379094	0.0320631	0.0382508	4.8412	0.0888683	0.0402588
s43800.1	16	19524913	+	A	G	84	-0.022505	0.0108427	4.30803	0.0379329	-0.0249157	-0.0441269	4.3418	0.114075	0.0402832
OAR7_72806005.1	7	66205891	+	A	C	84	-0.0203109	0.0097857	4.30798	0.0379339	-0.0291927	-0.0384261	4.69965	0.0953859	0.0402842
s23020.1	3	213090008	+	G	A	84	-0.0230736	0.0111174	4.30752	0.0379443	-0.0188096	-0.0499773	4.43961	0.10863	0.040295
OAR4_31597061.1	4	30038281	+	G	A	84	-0.0280295	0.0135061	4.30697	0.0379565	-0.0294706	-0.0509267	4.33415	0.114512	0.0403077
s43528.1	23	2590832	+	G	A	84	0.031327	0.0150968	4.3059	0.0379804	0.0368058	0.0398253	4.63669	0.0984362	0.0403326
s15999.1	5	99266011	+	G	A	84	-0.033808	0.0162973	4.30337	0.038037	-0.0258275	-0.092196	4.72949	0.0939733	0.0403914
OAR2_78553253.1	2	73772849	+	G	A	84	0.0222801	0.0107434	4.30087	0.038093	0.0237846	0.0437039	4.31532	0.115595	0.0404496
OAR21_50876840.1	21	45737430	+	G	A	83	0.0244801	0.0118051	4.30021	0.0381077	0.0106432	0.0494254	5.12155	0.077245	0.040465
OAR1_34027998.1	1	33233922	+	A	G	84	-0.0229713	0.0110819	4.29676	0.0381851	-0.02889	-0.0421485	4.53306	0.103671	0.0405454
OAR6_90956682.1	6	83129370	+	A	G	84	0.023669	0.0114195	4.29602	0.0382016	0.0234585	0.0474615	4.29632	0.116699	0.0405626
OAR15_6425771.1	15	6893873	+	A	G	84	0.0219887	0.0106096	4.2954	0.0382156	0.0316341	0.0415631	4.79457	0.0909648	0.0405771
s09622.1	10	30823905	+	A	G	84	0.053474	0.0258022	4.2951	0.0382223	0.053474	NA	4.2951	0.0382223	0.0405841
OAR17_35112051.1	17	32126658	+	A	G	84	-0.0259602	0.012528	4.29391	0.0382491	-0.0131438	-0.0809216	6.16011	0.0459568	0.040612
OAR5_86452533.1	1	69360645	+	A	C	84	0.0294771	0.0142263	4.29322	0.0382646	0.0265002	0.0748892	4.44356	0.108416	0.040628
OARX_46123631.1	27	39563815	+	G	A	84	-0.0231561	0.0111773	4.292	0.0382921	-0.0336815	-0.0357868	5.06791	0.0793445	0.0406567
OAR22_3636237.1	22	2761005	+	G	A	79	0.022844	0.0110273	4.29151	0.0383032	0.0172757	0.0496133	4.43226	0.10903	0.0406682
s52985.1	9	39605952	+	G	A	84	0.0230355	0.0111225	4.28937	0.0383513	0.0312125	0.0418442	4.71475	0.0946686	0.0407182
OAR13_37048579.1	13	33632164	+	G	A	84	-0.0238795	0.0115315	4.28823	0.0383771	-0.0108914	-0.0636638	5.6543	0.0591813	0.040745
s50232.1	23	20023172	+	A	G	84	-0.0224986	0.0108664	4.28684	0.0384085	-0.0385697	-0.0405093	5.70604	0.05767	0.0407777
OAR24_32959433.1	24	30138130	+	T	A	84	-0.0567156	0.027404	4.28329	0.0384888	-0.0567156	NA	4.28329	0.0384888	0.0408611
OAR24_33316807.1	24	30463950	+	G	A	84	-0.0567156	0.027404	4.28329	0.0384888	-0.0567156	NA	4.28329	0.0384888	0.0408611
s56529.1	3	20351242	+	A	G	84	0.0219106	0.0105875	4.28273	0.0385014	0.0487675	0.0432043	7.49604	0.0235643	0.0408743
OAR8_80322176.1	8	74330721	+	C	A	84	0.0228403	0.0110368	4.28271	0.0385019	0.0148788	0.0518228	4.72821	0.0940334	0.0408748
s03859.1	1	28392045	+	G	A	84	-0.0203119	0.0098171	4.2809	0.038543	-0.0208926	-0.0406238	4.28231	0.117519	0.0409175
OAR9_1294177.1	9	1552230	+	G	A	84	-0.024278	0.0117357	4.27967	0.0385709	-0.0265115	-0.0457616	4.32265	0.115173	0.0409465
OAR18_16116197.1	18	15976719	+	A	G	84	0.0223882	0.0108223	4.27954	0.0385738	0.0190405	0.0470082	4.35396	0.113383	0.0409495
s68886.1	2	185507558	+	G	A	84	0.0662143	0.0320117	4.27844	0.0385987	0.0662143	NA	4.27844	0.0385987	0.0409754
OAR8_73594291.1	8	68555697	+	A	C	84	0.0348678	0.0168598	4.27705	0.0386303	0.0298626	0.0831708	4.41163	0.110161	0.0410082
s20876.1	12	46691992	+	G	A	84	0.0236052	0.011414	4.27703	0.0386309	0.0324945	0.0430866	4.76437	0.0923486	0.0410088
OAR18_31791259.1	18	30507894	+	G	A	84	0.073549	0.0355658	4.27649	0.038643	0.073549	NA	4.27649	0.038643	0.0410215
OAR19_24538028.1	19	23091772	+	G	A	84	0.0322997	0.0156201	4.2759	0.0386566	0.0206039	0.107206	5.48001	0.06457	0.0410356
OAR5_29007941.1	5	25983859	+	A	C	84	0.0229887	0.0111174	4.27588	0.0386569	0.0379815	0.0323174	5.63384	0.0597899	0.0410359
OAR7_51748371.1	7	46924688	+	G	A	84	-0.0239845	0.0116003	4.27488	0.0386796	-0.00115883	-0.0763044	8.62545	0.013397	0.0410595
OAR25_41001905.1	25	38803530	+	A	G	84	-0.0240629	0.011641	4.27283	0.0387264	-0.0270712	-0.0468664	4.32676	0.114936	0.0411082
OAR3_157801748.1	3	147765059	+	A	G	84	-0.0240607	0.011641	4.27205	0.0387441	-0.0263966	-0.0471436	4.30457	0.116218	0.0411265
s44465.1	11	28906437	+	A	G	84	-0.0483386	0.0233879	4.27173	0.0387514	-0.0483386	NA	4.27173	0.0387514	0.0411341
OAR4_44959626.1	4	42644018	+	G	A	84	-0.0225677	0.0109191	4.2717	0.0387522	-0.0214099	-0.0453608	4.27862	0.117736	0.041135
OAR25_40492282.1	25	38404912	+	G	A	84	0.0266904	0.0129144	4.27135	0.0387601	0.0156921	0.0856383	5.87308	0.0530489	0.0411431
s46437.1	7	21801349	+	A	G	84	-0.0219529	0.0106229	4.27071	0.0387748	-0.0271602	-0.0413671	4.43664	0.108792	0.0411584
OAR20_7841722.1	20	7649078	+	A	G	84	-0.0226137	0.0109433	4.27015	0.0387876	-0.0145243	-0.0505439	4.70997	0.0948949	0.0411717
OAR8_85124757.1	8	78829545	+	A	G	84	0.0244803	0.0118491	4.26836	0.0388284	0.023857	0.049364	4.27099	0.118186	0.0412141
s45217.1	4	101222961	+	A	C	84	0.0242784	0.0117517	4.26817	0.0388327	0.0126395	0.0649001	5.37765	0.0679607	0.0412186
OAR23_2536867.1	23	2296678	+	G	A	84	-0.0254273	0.0123081	4.26797	0.0388373	-0.0205198	-0.0598799	4.51939	0.104382	0.0412234
OAR5_58409844.1	5	53570414	+	G	A	84	0.0246622	0.0119385	4.26743	0.0388497	0.0212756	0.054396	4.37378	0.112265	0.0412363
OAR1_189811189.1	1	175931010	+	A	G	84	-0.0203465	0.00984999	4.26687	0.0388624	-0.0112453	-0.0428828	4.68189	0.0962367	0.0412495
OAR10_86711581.1	10	79405851	+	G	A	84	-0.0240459	0.011641	4.26681	0.0388639	-0.0128658	-0.0620307	5.32357	0.0698234	0.041251
s63085.1	8	82152131	+	G	A	84	0.0221375	0.0107174	4.26656	0.0388694	0.042691	0.0432713	6.19637	0.045131	0.0412568
s60057.1	15	22661030	+	G	A	84	0.0238175	0.0115315	4.26602	0.038882	0.0171237	0.0534701	4.60459	0.100029	0.0412698
OAR1_76463728.1	1	71458281	+	A	G	84	0.0271831	0.0131635	4.26438	0.0389195	0.043486	0.0169656	6.60497	0.0367916	0.0413088
OAR10_62812314.1	10	61227177	+	A	G	84	0.0227859	0.0110368	4.26232	0.0389666	0.0351424	0.0345799	5.3395	0.0692695	0.0413577
OAR1_51516785.1	1	49329850	+	C	A	84	-0.0238996	0.0115772	4.26159	0.0389834	-0.0327926	-0.038457	4.89878	0.0863463	0.0413752
OAR10_56045069.1	10	54945062	+	A	G	84	0.026057	0.0126238	4.26058	0.0390067	0.0254091	0.0532745	4.26383	0.11861	0.0413994
OAR2_135421095.1	2	127079776	+	A	G	84	0.027878	0.0135061	4.26056	0.0390071	0.0402012	0.0118683	6.24776	0.0439861	0.0413999
s11887.1	26	37985501	+	A	C	84	-0.0606924	0.0294093	4.25891	0.039045	-0.0606924	NA	4.25891	0.039045	0.0414392
OAR8_87848160.1	8	81483504	+	G	A	84	-0.0240208	0.011641	4.25788	0.0390687	-0.0310157	-0.0451133	4.54948	0.102824	0.0414638
OAR1_162504392.1	1	150867793	+	A	G	84	-0.0271587	0.0131635	4.25673	0.0390952	-0.0193909	-0.0721377	4.78809	0.0912597	0.0414914
OAR15_14183846.1	15	14167546	+	A	G	84	-0.0224472	0.0108807	4.25607	0.0391102	-0.0297251	-0.0439177	4.51676	0.10452	0.041507
s13326.1	1	31222558	+	A	G	84	-0.0275655	0.0133623	4.25568	0.0391194	-0.0238996	-0.0661857	4.44767	0.108193	0.0415165
OAR21_46556183_X.1	21	42067549	+	G	A	84	0.0229264	0.0111174	4.25272	0.0391874	0.00285891	0.063878	7.17847	0.0276194	0.0415872
OAR1_84711156.1	1	79306640	+	C	A	79	0.0264349	0.012819	4.25249	0.0391928	0.0136471	0.0675557	5.0442	0.0802907	0.0415928
OAR21_33960201.1	21	30325768	+	A	G	84	0.0314601	0.0152566	4.25211	0.0392015	0.0250352	0.0885979	4.67618	0.0965119	0.0416019
s63432.1	22	16759901	+	G	A	84	-0.0249213	0.0120862	4.25169	0.0392114	-0.0251501	-0.0494548	4.25215	0.119304	0.0416121
OAR7_76017657.1	7	69313652	+	A	G	84	-0.0221521	0.0107434	4.25157	0.0392142	-0.0169817	-0.0472473	4.42233	0.109573	0.041615
OARX_37504418.1	27	29586829	+	G	A	84	-0.0216575	0.0105049	4.25042	0.0392407	-0.0335134	-0.0392925	5.04419	0.0802913	0.0416426
OAR1_49492036.1	1	47657468	+	A	G	84	-0.0205863	0.00998615	4.24972	0.0392568	-0.0431947	-0.0348925	6.90743	0.0316279	0.0416593
OAR15_49442431.1	15	46499145	+	G	A	84	-0.0245254	0.0118987	4.24844	0.0392865	-0.00838431	-0.0549384	5.73044	0.0569705	0.0416902
OAR1_87584863.1	1	82232991	+	A	G	84	-0.0266184	0.0129144	4.24834	0.0392887	-0.0291461	-0.0464034	4.32177	0.115223	0.0416925
s31745.1	10	76358396	+	G	A	83	-0.0271634	0.0131792	4.24804	0.0392958	-0.0264953	-0.0559387	4.25225	0.119299	0.0416998
OAR25_9879901.1	25	9843086	+	A	G	84	-0.0273895	0.0132893	4.24784	0.0393002	-0.0465718	-0.0134954	7.17949	0.0276053	0.0417045
OAR16_62044074.1	16	56804148	+	C	A	84	0.0446101	0.0216447	4.2478	0.0393012	0.0446101	NA	4.2478	0.0393012	0.0417055
OAR2_22447571.1	2	22131139	+	G	A	84	0.0242851	0.0117839	4.24721	0.0393149	0.0200322	0.0547011	4.40222	0.11068	0.0417197
OAR2_236249490.1	2	223458337	+	C	A	84	0.0228376	0.0110819	4.2469	0.0393221	0.0270967	0.042945	4.36926	0.112519	0.0417271
OAR7_93036583.1	7	85458232	+	G	A	84	0.0302781	0.0146929	4.24661	0.0393288	0.0125246	0.143091	8.43207	0.0147571	0.0417342
OAR4_68241415.1	4	64465090	+	A	G	84	-0.0244394	0.0118635	4.24381	0.0393937	-0.0323625	-0.0371382	4.81117	0.0902127	0.0418016
OAR17_4276013.1	17	3787942	+	A	G	84	0.0372919	0.018104	4.24308	0.0394106	0.0372919	NA	4.24308	0.0394106	0.0418192
OAR1_25604801.1	1	25279896	+	G	A	84	0.0284329	0.0138048	4.2421	0.0394335	0.017749	0.090311	5.44681	0.0656509	0.0418429
OAR1_30001452.1	1	29288755	+	A	C	83	0.0218733	0.0106204	4.24178	0.0394409	-0.00255821	0.0484003	7.22978	0.0269199	0.0418506
DU469454_586.1	2	26113771	+	A	G	84	-0.0407253	0.019776	4.24085	0.0394625	-0.0407253	NA	4.24085	0.0394625	0.0418731
OAR13_76037044.1	13	70519815	+	G	A	84	0.0292966	0.0142263	4.24081	0.0394633	0.017435	0.122088	6.62767	0.0363764	0.0418739
OAR14_30241992.1	14	28980256	+	A	G	84	0.0531312	0.0258022	4.2402	0.0394775	0.0531312	NA	4.2402	0.0394775	0.0418886
OAR5_98944989.1	5	90637959	+	A	G	84	-0.0214703	0.010427	4.23989	0.0394848	-0.0286324	-0.0404312	4.52976	0.103843	0.0418963
OAR1_158762135.1	1	146704792	+	G	A	84	-0.0207208	0.0100658	4.23754	0.0395393	-0.0393333	-0.0374716	5.9962	0.0498818	0.0419529
OAR23_14934581_X.1	23	13688397	+	A	G	84	0.0215541	0.0104707	4.23747	0.0395411	0.00520051	0.0438326	5.4512	0.0655068	0.0419547
OAR13_1628753.1	13	1133636	+	A	G	84	0.0304943	0.0148159	4.23626	0.0395692	0.0267855	0.0776523	4.40856	0.11033	0.0419839
OAR1_287160585.1	1	265250459	+	C	A	84	-0.0257842	0.012528	4.23589	0.0395779	-0.0304835	-0.040935	4.48678	0.106098	0.0419929
OARX_65525766.1	27	62589734	+	A	G	84	0.0244469	0.01188	4.23459	0.0396083	0.0270675	0.0467665	4.28519	0.11735	0.0420245
OAR22_8386331.1	22	6947012	+	G	A	84	0.0233934	0.0113683	4.23441	0.0396123	0.0152418	0.0553675	4.75284	0.0928824	0.0420287
s75042.1	3	6086956	+	G	A	84	0.0434263	0.0211137	4.23034	0.0397075	0.0721406	-0.0207355	7.96443	0.0186443	0.0421276
s00252.1	2	15325322	+	G	A	84	0.0317305	0.0154306	4.2285	0.0397506	0.0195009	0.110201	5.65428	0.0591819	0.0421723
OAR1_75006164.1	1	70171767	+	A	G	84	0.0461571	0.0224517	4.22646	0.0397985	0.0461571	NA	4.22646	0.0397985	0.0422221
OAR17_15062923.1	17	13557497	+	G	A	84	-0.0407116	0.0198047	4.22571	0.039816	-0.0392177	-0.0883178	4.24004	0.120029	0.0422403
s10517.1	27	125279500	+	G	A	84	0.025807	0.0125548	4.22528	0.0398261	0.0222336	0.0597614	4.37253	0.112336	0.0422509
s69255.1	12	16073179	+	A	G	84	0.0291027	0.0141592	4.22463	0.0398414	0.0361167	0.0197843	5.0938	0.078324	0.0422667
OAR3_140605828.1	3	131292423	+	G	A	84	0.0239243	0.011641	4.22376	0.0398616	0.0176671	0.0556498	4.55478	0.102552	0.0422877
OAR5_46205981.1	5	42182716	+	G	A	84	0.102079	0.0496805	4.22183	0.039907	0.102079	NA	4.22183	0.039907	0.0423349
s44700.1	1	138383091	+	A	G	84	-0.026482	0.0128931	4.21875	0.0399795	-0.0398907	-0.014481	6.50823	0.038615	0.0424102
OAR11_41967031.1	11	39443766	+	A	G	84	-0.0290789	0.0141592	4.21771	0.0400042	-0.0311766	-0.0466668	4.29546	0.116749	0.0424358
s32951.1	16	38314060	+	A	G	84	0.0226626	0.0110368	4.21634	0.0400364	0.0131385	0.0484866	4.73294	0.0938113	0.0424693
OAR10_26717635.1	10	26743832	+	G	A	84	-0.0562608	0.027404	4.21488	0.040071	-0.0562608	NA	4.21488	0.040071	0.0425052
OAR10_26950904.1	10	26959934	+	G	A	84	-0.0562608	0.027404	4.21488	0.040071	-0.0562608	NA	4.21488	0.040071	0.0425052
OAR10_26975900.1	10	26986254	+	G	A	84	-0.0562608	0.027404	4.21488	0.040071	-0.0562608	NA	4.21488	0.040071	0.0425052
OAR1_54229566.1	1	51865291	+	A	G	84	0.0264848	0.0129011	4.21445	0.040081	0.0323147	0.0360439	4.65624	0.097479	0.0425156
OAR10_27140490.1	10	27148760	+	G	A	84	0.0322224	0.015696	4.21443	0.0400815	0.0337932	0.0495389	4.2712	0.118173	0.0425161
OAR1_88368669.1	1	83019875	+	G	A	84	-0.048012	0.0233879	4.2142	0.040087	-0.048012	NA	4.2142	0.040087	0.0425218
OAR25_31806944.1	25	30343144	+	A	G	84	-0.0249176	0.0121389	4.21363	0.0401004	-0.043619	-0.0272232	7.25021	0.0266462	0.0425358
OAR18_40772700.1	18	38261365	+	G	A	84	-0.0213112	0.0103825	4.21318	0.040111	-0.010345	-0.0473425	4.91394	0.0856942	0.0425467
OAR11_42233149.1	11	39692116	+	A	G	84	-0.0562465	0.027404	4.21273	0.0401218	-0.0562465	NA	4.21273	0.0401218	0.0425579
[truncated: 43,343 more rows]
